# Supplementary material for: Transcriptome Analyses Reveal Differential Transcriptional Profiles in Early- and Late-Dividing Porcine Somatic Cell Nuclear Transfer Embryos
Source: Genes (Basel). 2020 Dec 12;11(12):1499. doi: 10.3390/genes11121499 (PMC7763450; doi:10.3390/genes11121499)
Supplement: Supplementary file 1 [file genes-11-01499-s001.zip]

Archive with 4 entries (4 files):
- FigureS1_TableS4.PCA_loading_and_retained_genes.docx
- TableS1. QC_summary.xlsx
- TableS2. Mapping_statistics.xlsx
- TableS3. All_gene_FPKM.xlsx
