# Supplementary material for: Transcriptome Analyses Reveal Differential Transcriptional Profiles in Early- and Late-Dividing Porcine Somatic Cell Nuclear Transfer Embryos
Source: Genes (Basel). 2020 Dec 12;11(12):1499. doi: 10.3390/genes11121499 (PMC7763450; doi:10.3390/genes11121499)
Supplement: Supplementary file 1 [file genes-11-01499-s001.zip › TableS1. QC_summary.xlsx]

## Sheet: Sheet1
Groups	Samples	Raw_reads	Clean_reads	Clean_reads/Raw_reads(%)	Clean bases	Error rate(%)	Q20(%)	Q30(%)	GC content(%)
late	SCNT2c_L1	130525322	113747198	0.871457	13.74G	0.05	95.52	91.41	46.27
	SCNT2c_L2	139162344	101909494	0.732307	12.45G	0.04	95.06	90.72	43
	SCNT2c_L3	125405532	91934506	0.733098	10.87G	0.04	95.51	91.51	43.31
early	SCNT2c_E1	113837890	89806828	0.788901	11.16G	0.03	95.77	89.99	45.27
	SCNT2c_E2	121828236	94095984	0.772366	11.67G	0.03	95.25	89.21	44.81
	SCNT2c_E3	112238464	86616430	0.771718	10.74G	0.03	95.26	89.14	44.16
