# Supplementary material for: Transcriptome Analyses Reveal Differential Transcriptional Profiles in Early- and Late-Dividing Porcine Somatic Cell Nuclear Transfer Embryos
Source: Genes (Basel). 2020 Dec 12;11(12):1499. doi: 10.3390/genes11121499 (PMC7763450; doi:10.3390/genes11121499)
Supplement: Supplementary file 1 [file genes-11-01499-s001.zip › TableS2. Mapping_statistics.xlsx]

## Sheet: Sheet1
Groups	Sample name	Total reads	Mapped in proper pairs	Mapping rate	Multiple mapped	Uniquely mapped	Read-1	Read-2	Reads map to ‘+’	Reads map to ‘-’	Non-splice reads	Splice reads
late	SCNT2c_L1	115301361	105066086	0.91123	3670920	105066360	52533230	52533130	52533179	52533181	73827905	31238455
	SCNT2c_L2	109158885	93002634	0.851993	3878629	93002945	46501491	46501454	46501466	46501479	73951897	19051048
	SCNT2c_L3	96457719	84209016	0.873015	4243672	84209390	42104828	42104562	42104699	42104691	67555806	16653584
early	SCNT2c_E1	88408290	84827092	0.959493	1431060	84827173	42413609	42413564	42413591	42413582	47488489	37338684
	SCNT2c_E2	88906663	84851036	0.954383	1598926	84851111	42425572	42425539	42425554	42425557	48944388	35906723
	SCNT2c_E3	83301921	79943138	0.959679	1338167	79943210	39971619	39971591	39971601	39971609	44979403	34963807
