# Supplementary material for: Transcriptome Analyses Reveal Differential Transcriptional Profiles in Early- and Late-Dividing Porcine Somatic Cell Nuclear Transfer Embryos
Source: Genes (Basel). 2020 Dec 12;11(12):1499. doi: 10.3390/genes11121499 (PMC7763450; doi:10.3390/genes11121499)
Supplement: Supplementary file 1 [file genes-11-01499-s001.zip › TableS3. All_gene_FPKM.xlsx]

## Sheet: Supplemental file 3_TableS3. Al
	gene_id	SCNT2c_L1	SCNT2c_L2	SCNT2c_L3	SCNT2c_E1	SCNT2c_E2	SCNT2c_E3
1	ENSSSCG00000000002	1.14	0.19	1.91	0.94	0.05	0.33
2	ENSSSCG00000000003	0	0.01	0.08	0.01	0.01	0.05
3	ENSSSCG00000000005	1.56	0.73	5.43	2.25	7.16	3.06
4	ENSSSCG00000000006	0	0	0	0.23	0.53	0
5	ENSSSCG00000000007	0	0	0	0.14	0.04	0.06
6	ENSSSCG00000000010	2	0.57	2.49	0.22	0.56	0.61
7	ENSSSCG00000000014	5.41	5.61	12.06	15	8.78	5.02
8	ENSSSCG00000000018	0	0	0.66	0.05	0.02	0.03
9	ENSSSCG00000000019	28.92	14.01	26.63	17.76	25.44	16.86
10	ENSSSCG00000000020	0	0	0	0	0	0
11	ENSSSCG00000000021	0	0	0.03	3.13	0.91	0.98
12	ENSSSCG00000000022	0	0	0	2.46	0.88	0.09
13	ENSSSCG00000000024	0	0	0	0	0	0
14	ENSSSCG00000000025	0	0	0	0	0.04	0
15	ENSSSCG00000000026	2.68	1.3	10.52	2.29	2.77	1.92
16	ENSSSCG00000000028	0	0	0.03	0.15	0.16	0.07
17	ENSSSCG00000000029	1.12	0	0	0.08	0.03	0.15
18	ENSSSCG00000000031	4.55	3.42	6.66	0.38	1.33	0.98
19	ENSSSCG00000000033	0	0	27.03	13.56	0.28	0
20	ENSSSCG00000000034	6.94	1.11	1.96	0.62	0.82	0.06
21	ENSSSCG00000000035	36.72	3.53	12.87	27.11	22.32	11.46
22	ENSSSCG00000000036	8.38	10.12	19.83	13.77	14.71	7.54
23	ENSSSCG00000000037	8.83	6.86	4.83	16.91	16.21	10.75
24	ENSSSCG00000000038	1.2	4.64	0.06	0.59	0.57	0.14
25	ENSSSCG00000000039	16.25	8.28	29.67	8.9	8.69	3.98
26	ENSSSCG00000000040	4.78	7	6.87	8.21	4.3	4
27	ENSSSCG00000000045	19.65	0.24	62.37	41.38	69.26	79.8
28	ENSSSCG00000000046	0	0.91	0.34	0	0.28	0.44
29	ENSSSCG00000000050	2.2	0.02	1.1	1.55	0.33	0
30	ENSSSCG00000000057	0	0	0	0	0	0
31	ENSSSCG00000000058	115.24	52.67	80.73	34.52	26.99	25.14
32	ENSSSCG00000000059	38.41	33.84	28.81	30.51	27.46	20.79
33	ENSSSCG00000000061	0.99	0	0.2	1.71	1.38	2.5
34	ENSSSCG00000000062	0.49	0	0.5	0.12	0.04	0.27
35	ENSSSCG00000000063	4.38	1.28	3.23	3.61	6.83	1.8
36	ENSSSCG00000000064	20.45	15.21	3.94	6.65	5.14	5.9
37	ENSSSCG00000000066	0.61	0.29	1.43	1.51	0.62	0.25
38	ENSSSCG00000000067	2.28	0	0.97	2.84	8.92	1.97
39	ENSSSCG00000000068	7.43	0.27	4.7	3.44	0.87	0.34
40	ENSSSCG00000000071	29.07	30.85	30.26	47.75	41.37	46.27
41	ENSSSCG00000000072	18.09	60.92	11.63	45.17	35.78	27.76
42	ENSSSCG00000000073	0	0	0	0	0	0
43	ENSSSCG00000000074	3.99	0.03	18.57	0	0	0
44	ENSSSCG00000000075	1.34	0.28	0.62	1.31	0.82	0.69
45	ENSSSCG00000000076	7.78	0.94	14.31	3.32	3.12	1.47
46	ENSSSCG00000000077	0	0	0	1.1	1.77	1.71
47	ENSSSCG00000000078	3.55	13.4	16.21	20.5	16.94	11.24
48	ENSSSCG00000000079	0.05	0.32	0.01	0.05	0.13	0.02
49	ENSSSCG00000000080	0	0	0	0	0	0
50	ENSSSCG00000000081	0	0	0	0	0	0
51	ENSSSCG00000000082	0	0	0	0	0	0
52	ENSSSCG00000000083	11.24	1.22	7.32	1.06	1.72	2.09
53	ENSSSCG00000000084	61.22	71.37	77.73	29.83	27.48	11.93
54	ENSSSCG00000000087	0	0.03	0	0.62	0.22	0.03
55	ENSSSCG00000000089	0	0.07	0	0	0	0
56	ENSSSCG00000000090	0.04	0.99	0	0	0.15	0
57	ENSSSCG00000000091	0	2.06	0.23	0.84	0.11	0.25
58	ENSSSCG00000000092	0.76	1.51	0.01	0.69	0.25	0.15
59	ENSSSCG00000000093	39.72	16.9	43.2	256.01	126.48	63.78
60	ENSSSCG00000000094	10.9	8.27	17.36	62.55	32.62	14.6
61	ENSSSCG00000000095	4.31	1.14	12.55	2.13	1.66	0.73
62	ENSSSCG00000000097	40.18	20.19	30.22	45.92	32.68	24.49
63	ENSSSCG00000000103	0	0	0.17	0	0	0
64	ENSSSCG00000000104	29.12	11.34	19.76	12	12.63	6.61
65	ENSSSCG00000000105	0	5.39	13.31	2.2	0.27	0
66	ENSSSCG00000000106	0	0	0	0.03	0	0
67	ENSSSCG00000000107	14.24	13.05	29.72	8.87	6.3	2.75
68	ENSSSCG00000000108	0.88	0	0.01	0.42	0.61	0.4
69	ENSSSCG00000000110	0.83	0.05	1.38	9.61	7.08	6.11
70	ENSSSCG00000000111	1.97	1.03	0.16	2.22	1.35	0.43
71	ENSSSCG00000000113	0	0	0	0	0	0
72	ENSSSCG00000000114	0	0	0	1.06	0.17	0
73	ENSSSCG00000000116	150.69	23.36	82.61	11.95	24.29	58.05
74	ENSSSCG00000000117	0.99	1.02	0	0.87	0.4	0.45
75	ENSSSCG00000000118	0.01	0	0	0	0	0
76	ENSSSCG00000000119	32.91	5.17	9.55	41.6	32.66	28.17
77	ENSSSCG00000000120	2.7	0.97	7.53	0.36	1.31	0.6
78	ENSSSCG00000000121	0	0	1.58	0	0	0
79	ENSSSCG00000000130	0	0	0	0	0.07	0
80	ENSSSCG00000000131	0	0	0	0	0	0
81	ENSSSCG00000000132	0	0	0	0	0	0
82	ENSSSCG00000000133	3.25	0.04	0	0	0.13	0
83	ENSSSCG00000000135	0	0	0.07	0	0	0
84	ENSSSCG00000000136	0	0	0	0	0.04	0.02
85	ENSSSCG00000000137	0	0	0	0	0.17	0
86	ENSSSCG00000000138	0	0	0.15	0	0	0
87	ENSSSCG00000000139	0	0	3.73	0	0.78	0.14
88	ENSSSCG00000000141	3.52	1.83	4.74	2.22	2.97	1.1
89	ENSSSCG00000000142	0	0	0.06	0	0.04	0
90	ENSSSCG00000000144	16.04	6.31	1.74	14.44	27.19	20.89
91	ENSSSCG00000000145	10.41	0.19	22.87	1.45	0.6	2.72
92	ENSSSCG00000000146	4.17	1.18	1.12	5.42	4.08	1.14
93	ENSSSCG00000000148	0.14	0.16	0	0.69	0.29	0.2
94	ENSSSCG00000000151	0	0	0.05	0	0	0
95	ENSSSCG00000000152	4.83	28.76	10.71	2.08	7.06	6.21
96	ENSSSCG00000000156	8.51	4.52	7.62	5.39	8.05	4.9
97	ENSSSCG00000000157	0.11	1.52	0	0	0.09	0.11
98	ENSSSCG00000000158	1.06	4.39	0.8	2.52	1.38	2.49
99	ENSSSCG00000000159	0	0	0	0	0	0
100	ENSSSCG00000000160	33.68	20.46	25.38	24.13	19.58	9.24
101	ENSSSCG00000000161	148.15	68.88	147.29	212.63	277.84	424.95
102	ENSSSCG00000000162	1.19	0.98	1.92	3.45	5.02	3
103	ENSSSCG00000000164	3.24	0.47	2.6	9.5	10.15	7.42
104	ENSSSCG00000000167	1.66	1.88	11.72	1.12	1.78	0.43
105	ENSSSCG00000000169	8.36	4.12	2.5	2.06	1.83	2.33
106	ENSSSCG00000000171	0	5.39	0.83	0.69	1.24	1.31
107	ENSSSCG00000000174	0	0	0	0	0	0
108	ENSSSCG00000000175	0	0	0.15	0.14	0.1	0.01
109	ENSSSCG00000000176	0.89	3.87	2.28	1.26	1.37	1.94
110	ENSSSCG00000000179	4.65	0	4.41	10.91	11.95	4.61
111	ENSSSCG00000000180	0.43	0.16	2.7	1.19	0.22	0.05
112	ENSSSCG00000000182	0	0	0	0.04	0.01	0
113	ENSSSCG00000000183	0	0	0	0.1	0	0
114	ENSSSCG00000000184	0	0	0	0	0	0.02
115	ENSSSCG00000000185	13.87	11.33	1.82	8.85	4.06	4.59
116	ENSSSCG00000000186	203.87	34.21	130.28	164.6	177.64	127.3
117	ENSSSCG00000000188	0	0.29	0.21	0.26	0	0
118	ENSSSCG00000000189	0.11	0	1.23	0.48	0.04	0.28
119	ENSSSCG00000000190	490.35	91.51	130.77	203.42	224.79	144.69
120	ENSSSCG00000000191	0.56	0.76	0.66	0.19	0.28	0.11
121	ENSSSCG00000000194	1785.65	286.64	548.96	980.57	1020.97	804.5
122	ENSSSCG00000000195	0.7	0	0.71	0.6	0.32	0.88
123	ENSSSCG00000000197	0.06	0.86	0	0.08	0	0
124	ENSSSCG00000000198	1.38	4.55	3.4	4.32	2.26	0.95
125	ENSSSCG00000000199	30.14	33.54	32.1	44.81	46.94	38.8
126	ENSSSCG00000000202	6.69	0	5.32	3.2	1.71	0.37
127	ENSSSCG00000000203	2.42	1.08	0.56	0.51	1.3	0.85
128	ENSSSCG00000000204	2.1	2.25	0.52	1.83	0.3	0.37
129	ENSSSCG00000000205	1.32	0	4.98	0.94	2.17	0.38
130	ENSSSCG00000000206	0.01	0	0	0.14	0.1	0.08
131	ENSSSCG00000000207	0.14	0.82	2.83	0	0	0
132	ENSSSCG00000000209	0.26	0.36	2.14	1.76	0.8	0.24
133	ENSSSCG00000000211	0	0	0	0	0	0.02
134	ENSSSCG00000000212	1.57	3.48	2.75	1.17	1.33	1.17
135	ENSSSCG00000000214	16.2	9.05	4.43	1.73	3.93	3.81
136	ENSSSCG00000000215	8.79	3.11	8.9	10.7	14.21	8.24
137	ENSSSCG00000000216	0	0	0.82	1.01	0.29	0.16
138	ENSSSCG00000000217	46.69	34.99	33.01	151.67	162.45	89.85
139	ENSSSCG00000000220	0	0.55	0.09	1.11	0.37	0.28
140	ENSSSCG00000000223	3.61	0.46	1.95	4.73	7.1	5.1
141	ENSSSCG00000000228	2.83	2.33	4.34	1.5	1.17	0.75
142	ENSSSCG00000000231	0.33	0	0	0	0	0
143	ENSSSCG00000000232	0	0.22	0	0	0.04	0.07
144	ENSSSCG00000000233	4.92	0.7	2.16	5.44	6.18	3.29
145	ENSSSCG00000000234	0	1.02	0	0	0	0
146	ENSSSCG00000000235	0	0	0	0	0	0
147	ENSSSCG00000000236	0	0	0	0	0	0
148	ENSSSCG00000000238	0	0	0	0	0	0
149	ENSSSCG00000000239	0	0	0	0	0	0
150	ENSSSCG00000000240	0	0	0	0	0	0.04
151	ENSSSCG00000000241	0	0	0	0	0	0
152	ENSSSCG00000000245	0	0	0	0	0.28	0
153	ENSSSCG00000000247	0	0	0	0	0	0
154	ENSSSCG00000000248	0	1.67	0	0	0.1	0
155	ENSSSCG00000000249	0	0	0	0	0	0
156	ENSSSCG00000000250	0	0	0	0	0	0
157	ENSSSCG00000000251	0	0	0	0	0	0
158	ENSSSCG00000000252	0	0	0.26	0	0.22	0
159	ENSSSCG00000000253	0	0	0.24	0	0	0
160	ENSSSCG00000000257	1.78	0	0.97	0.2	0.82	1.07
161	ENSSSCG00000000258	0.46	0.42	0.47	0.08	0.02	0.05
162	ENSSSCG00000000259	0	0	0	0	0	0
163	ENSSSCG00000000260	0.05	0	0	0	0	0.05
164	ENSSSCG00000000261	0.83	1.87	0.35	4.31	1.44	0.57
165	ENSSSCG00000000262	1.75	0	0.04	0.97	0.49	1.05
166	ENSSSCG00000000263	0.13	0	0	0.14	0.05	0
167	ENSSSCG00000000264	1.38	0	0	0.64	0.19	0
168	ENSSSCG00000000265	3.73	1.27	1.56	6.87	3.74	2.06
169	ENSSSCG00000000267	26.9	20.69	10.76	12.29	27.59	28.84
170	ENSSSCG00000000268	3.44	0.18	0.57	1.75	2.64	0.61
171	ENSSSCG00000000271	0	0	0	0	0	0
172	ENSSSCG00000000272	10.94	0.8	17.33	3.22	2.03	0.47
173	ENSSSCG00000000273	79.21	9.59	18.25	7.28	8.02	16.46
174	ENSSSCG00000000274	51.29	90.89	18.18	17.88	19.17	21.04
175	ENSSSCG00000000275	0.83	1	0.62	0.1	0.22	0.21
176	ENSSSCG00000000276	0.28	0.48	0.15	1.99	0.29	0.28
177	ENSSSCG00000000277	0.63	1.03	0	0	0	0.91
178	ENSSSCG00000000278	40.17	22.32	31.84	30.16	22.25	17.55
179	ENSSSCG00000000279	0.46	0	3.19	0	0	0
180	ENSSSCG00000000281	0	0	0	0	0	0
181	ENSSSCG00000000288	45.87	35.07	16.39	16.06	21.72	18.95
182	ENSSSCG00000000289	0	0	0.03	0	0	0
183	ENSSSCG00000000290	9.01	19.38	12.45	10.08	15.19	14.29
184	ENSSSCG00000000291	0	0	0	0	0	0
185	ENSSSCG00000000292	0	0.18	0	0.04	0	0.09
186	ENSSSCG00000000293	0.15	1.81	0.56	0	0	0
187	ENSSSCG00000000295	12.95	19.41	5.02	23.39	14.25	7.31
188	ENSSSCG00000000296	8630.85	5874.39	3246.17	20097	22509.8	36232.8
189	ENSSSCG00000000297	0	0.6	0	0.34	0.25	0.14
190	ENSSSCG00000000298	1.71	1	8.15	8.98	16.78	11.88
191	ENSSSCG00000000299	0	0	0	0	0	0
192	ENSSSCG00000000312	0	0	0	0	0	0
193	ENSSSCG00000000318	0	0	0	0.17	0.61	0.84
194	ENSSSCG00000000327	0.22	0	6.12	2.06	0	6.56
195	ENSSSCG00000000332	0	10.11	0	3.6	0	0
196	ENSSSCG00000000333	0	0	0	0.38	0	0.26
197	ENSSSCG00000000352	0	0	0	0	0.06	0.08
198	ENSSSCG00000000353	0	0	0	0	0	0
199	ENSSSCG00000000359	20.81	27.38	15.31	15.51	16.57	33.91
200	ENSSSCG00000000361	78.32	55.68	30.54	33.59	35.13	26.27
201	ENSSSCG00000000362	2.5	0.7	0	0.12	0.5	0
202	ENSSSCG00000000363	0	0	0	0	0	0.01
203	ENSSSCG00000000364	54.73	14.56	81.59	209.54	163.78	312.78
204	ENSSSCG00000000365	88.86	48.68	45.62	45.6	42.73	36.27
205	ENSSSCG00000000366	6.58	3.72	2.29	6.23	4.52	2.15
206	ENSSSCG00000000367	0.85	0	3.52	1.06	0	0
207	ENSSSCG00000000368	0	0	0	0	0.16	0.49
208	ENSSSCG00000000370	0	0.14	0.13	0	0.02	1.47
209	ENSSSCG00000000371	0	0	0	0	0	0
210	ENSSSCG00000000373	3.58	1.46	2.37	2.75	1.57	2.18
211	ENSSSCG00000000374	53.95	23.56	47.61	0.24	1.3	0.73
212	ENSSSCG00000000376	1.05	0.21	3.16	1.19	0.93	0.94
213	ENSSSCG00000000377	237.04	76.07	120.96	72.91	79.16	58.42
214	ENSSSCG00000000379	6.94	9.36	1.83	9.11	3.56	1.77
215	ENSSSCG00000000382	3.34	3.36	5.47	9.61	6.89	4.68
216	ENSSSCG00000000383	8.56	10.7	7.04	5.27	2.82	2.01
217	ENSSSCG00000000384	2.61	3.04	5.14	1	0.83	1.08
218	ENSSSCG00000000385	0.02	2.85	0.26	1.35	1.52	0.18
219	ENSSSCG00000000386	1.28	2.09	1.42	0.41	0.62	0.18
220	ENSSSCG00000000393	19.54	7.64	12.16	7.79	5.39	4.8
221	ENSSSCG00000000394	10.85	0.53	29.33	5.72	3.52	2.67
222	ENSSSCG00000000396	1.62	1.45	4.16	1.2	1.74	0.97
223	ENSSSCG00000000398	0	0	0	0	0	0
224	ENSSSCG00000000399	1.78	0.1	1.68	1.56	4.06	1.27
225	ENSSSCG00000000400	0.07	1.09	0.61	0.21	0	0.91
226	ENSSSCG00000000401	22.42	7.62	25.26	16.76	12.75	7.03
227	ENSSSCG00000000402	47.67	11.38	8.87	52.39	35.74	47.75
228	ENSSSCG00000000403	16.96	2.61	27.5	5.57	3.79	3.12
229	ENSSSCG00000000405	74.71	1.27	56.19	35.35	23.66	22.02
230	ENSSSCG00000000406	26.68	0.14	45.17	3.23	4.17	2.56
231	ENSSSCG00000000411	0	3.15	0	0	0.02	0
232	ENSSSCG00000000413	0	0	0	0	0.09	0
233	ENSSSCG00000000415	0	0	0	0	0	0
234	ENSSSCG00000000418	0	0	0	0	1.05	0
235	ENSSSCG00000000419	0	0.08	0	0	0.06	0
236	ENSSSCG00000000423	0.04	0.26	0.54	0.47	0.5	0.06
237	ENSSSCG00000000431	0.63	0.28	0.57	0.44	0.31	0.27
238	ENSSSCG00000000433	0.87	0.01	0.8	0.05	0.22	0.6
239	ENSSSCG00000000435	0.02	0.33	0.46	0.01	0	0
240	ENSSSCG00000000436	0.98	0.49	2.01	2.84	3.99	1.6
241	ENSSSCG00000000437	3.43	3.96	3.93	1.42	2.34	2.27
242	ENSSSCG00000000439	0.49	1.96	0.59	0.08	0.34	0.04
243	ENSSSCG00000000442	0	0	0	0	0	0
244	ENSSSCG00000000443	0.28	0.02	0	0.11	0	0
245	ENSSSCG00000000444	0.07	0.25	0.53	2.31	1.83	1.2
246	ENSSSCG00000000449	4.02	3.55	6.36	9.34	5.98	5.2
247	ENSSSCG00000000453	64.08	167.49	62.86	129.57	184.44	211.39
248	ENSSSCG00000000455	2.18	4.07	0.64	6.23	3.65	4.42
249	ENSSSCG00000000456	0	0	2.58	0.48	0.23	1.07
250	ENSSSCG00000000457	12.04	17.99	32.7	50.93	47.3	53.66
251	ENSSSCG00000000458	13.62	7.38	1.69	1.72	2.05	1.03
252	ENSSSCG00000000461	0	0	0	0	0	0
253	ENSSSCG00000000462	7.18	57.62	20.05	111	65.87	103.04
254	ENSSSCG00000000464	0	0	0	0	0	0
255	ENSSSCG00000000466	30.7	11.51	26.53	45.76	35.08	40.44
256	ENSSSCG00000000469	4.1	7.76	13.28	19.83	10.75	7.31
257	ENSSSCG00000000473	1.02	0	2.23	1.39	2.26	2.64
258	ENSSSCG00000000475	10.51	1.41	5.02	7.2	8.27	4.94
259	ENSSSCG00000000477	19.03	15.37	28.04	48.14	26.95	17.7
260	ENSSSCG00000000478	32.15	86.56	32.45	491.02	427.29	396.62
261	ENSSSCG00000000482	0	0	0	0.69	0	0
262	ENSSSCG00000000483	11.08	11.17	10.18	85.61	96.17	68.87
263	ENSSSCG00000000484	0	0	0.25	0	0	0
264	ENSSSCG00000000486	23.02	32.85	5.63	118.51	74.56	84.89
265	ENSSSCG00000000487	1.59	0.75	1.68	3.83	5.24	5.22
266	ENSSSCG00000000488	0.17	0.34	6.04	0.58	1.26	1.59
267	ENSSSCG00000000492	0	0.23	0	0	0.24	1.05
268	ENSSSCG00000000493	13.45	5.7	9.94	2.3	3.71	3.44
269	ENSSSCG00000000496	60.85	50.49	34.72	90.35	116.88	128.24
270	ENSSSCG00000000499	0	0	0.1	0	0	0
271	ENSSSCG00000000500	38.13	33.13	12.91	44.42	34.77	35.94
272	ENSSSCG00000000502	34.75	20.68	14.03	73.9	64.15	75.2
273	ENSSSCG00000000504	3.21	1.43	2.28	2.7	2.07	1.52
274	ENSSSCG00000000509	11.54	9.6	21.12	7.07	4.66	4.16
275	ENSSSCG00000000510	2.94	1.34	2.26	2.93	1.02	1.05
276	ENSSSCG00000000512	10.27	28.94	24.77	158.45	101.42	161.33
277	ENSSSCG00000000515	0.79	0.86	1.53	2.38	1.72	2.83
278	ENSSSCG00000000516	0	0.35	0	0	0.16	0
279	ENSSSCG00000000517	5.41	26.54	4.81	13.73	21.69	16.71
280	ENSSSCG00000000519	40.45	109.24	31.98	38.95	50.47	64.87
281	ENSSSCG00000000521	0	1.09	0	12.63	2.38	2.48
282	ENSSSCG00000000522	8.52	31.69	52.92	46.82	35.1	62.75
283	ENSSSCG00000000523	0.06	0	0	0	0	0.01
284	ENSSSCG00000000527	0	0	0	0	0	0
285	ENSSSCG00000000528	0	0	0.1	0	0	0.3
286	ENSSSCG00000000529	22.67	16.63	6.29	45.88	37.24	35.42
287	ENSSSCG00000000530	17.99	16.4	20.14	15.57	12.68	10.09
288	ENSSSCG00000000531	0	0.09	0.77	0.34	0.07	0.1
289	ENSSSCG00000000534	27.38	27.89	52.97	51.96	49.37	38.43
290	ENSSSCG00000000536	146.36	181.4	71.08	455.85	467.34	601.42
291	ENSSSCG00000000540	28.39	7.81	6.59	9.75	30.6	30.49
292	ENSSSCG00000000541	3.85	7.72	1.28	0.55	4.51	1.42
293	ENSSSCG00000000545	0.62	0.04	4.28	6.86	6.81	1.83
294	ENSSSCG00000000546	0	0	0.13	0.18	0.49	0.25
295	ENSSSCG00000000547	41.68	10.86	40.28	78.85	66.86	58.13
296	ENSSSCG00000000549	1.6	3.77	4.04	1.19	1.7	1.24
297	ENSSSCG00000000550	0	3.7	0	0	0.61	0.36
298	ENSSSCG00000000551	1.5	2.38	2.14	1.24	0.26	0.89
299	ENSSSCG00000000552	308.28	55.94	51.51	158.79	238.29	507.95
300	ENSSSCG00000000553	0	0.11	0.29	0.33	0.54	0.77
301	ENSSSCG00000000554	57.14	26.14	42.09	184.04	182.26	158.45
302	ENSSSCG00000000555	1.72	0	6.94	0.23	1.23	0.7
303	ENSSSCG00000000559	57.76	37.02	97.88	58.64	53.43	41.84
304	ENSSSCG00000000563	7.64	0.22	9.01	19.22	13.2	14.78
305	ENSSSCG00000000567	0	0	0	0.46	0.38	0.64
306	ENSSSCG00000000570	8.43	7.14	6.6	21.2	33.79	27.77
307	ENSSSCG00000000571	0	0	0.69	0	0.06	0.01
308	ENSSSCG00000000573	0	0	0	0	0	0
309	ENSSSCG00000000576	386.84	71.45	194.74	139.83	122.18	133.55
310	ENSSSCG00000000577	0	0.09	0.62	0	0	0
311	ENSSSCG00000000579	34.74	21.15	34.12	393.67	286.6	301.87
312	ENSSSCG00000000580	1.95	0	3.05	6.27	7.17	14.3
313	ENSSSCG00000000582	2.47	0	0	0	0	0
314	ENSSSCG00000000583	3.05	0.21	2.89	0.55	1.3	0.78
315	ENSSSCG00000000584	0	0	2.03	0	0	0.34
316	ENSSSCG00000000585	0.1	0	1.37	0	0.06	0
317	ENSSSCG00000000587	1.65	5.45	2.24	0.53	0.2	0.27
318	ENSSSCG00000000588	3.7	0.78	6.72	1.19	1.11	0.44
319	ENSSSCG00000000589	0	0	0	0	0	0
320	ENSSSCG00000000590	0	0.02	0.94	0	0.11	0.07
321	ENSSSCG00000000591	4.03	2.94	0.01	2.54	2.91	2.15
322	ENSSSCG00000000593	0	0	0	0	0	0
323	ENSSSCG00000000598	0	0	0	0	0	0
324	ENSSSCG00000000599	2.23	0	1.02	3.94	9.13	9.86
325	ENSSSCG00000000600	0	0	0.73	1.78	0.04	0.66
326	ENSSSCG00000000601	0	0	0	0	0	0
327	ENSSSCG00000000602	0	0	6.23	0	0.02	0.04
328	ENSSSCG00000000605	0	0	0	0	0	0
329	ENSSSCG00000000607	0	0	0	0	0.14	0
330	ENSSSCG00000000608	0	1	0	0.07	0.04	0
331	ENSSSCG00000000610	0	0.08	0	0	0	0
332	ENSSSCG00000000611	29.78	17.62	20.96	21.5	15.85	12.2
333	ENSSSCG00000000612	16.32	12.29	36.1	26.55	29.12	20.46
334	ENSSSCG00000000614	0.02	0.05	0	0.01	0	0.05
335	ENSSSCG00000000615	0	0	0	0	0	0
336	ENSSSCG00000000619	0	0	0	0.03	0.11	0.03
337	ENSSSCG00000000622	0	0	0	0	0	0
338	ENSSSCG00000000623	22.42	15.8	8.87	40.03	52.83	29.59
339	ENSSSCG00000000625	16.23	4.9	9.29	5.82	4.94	2.89
340	ENSSSCG00000000628	0	0	0	0	0	0
341	ENSSSCG00000000629	0	0	0	0	0	0
342	ENSSSCG00000000631	0.15	0	0	0	0	0
343	ENSSSCG00000000633	42.37	67.55	94.84	41.5	51.61	35.1
344	ENSSSCG00000000634	0	0	0	0	0	0
345	ENSSSCG00000000635	28.61	38.6	3.61	7.99	16.57	30.96
346	ENSSSCG00000000636	0	6.99	3.54	0	0	0
347	ENSSSCG00000000638	0	0	0	0	0	0
348	ENSSSCG00000000639	0	0	0	0	0	0
349	ENSSSCG00000000640	0	0	0	0	0.04	0
350	ENSSSCG00000000642	0	0	0	0	0	0
351	ENSSSCG00000000645	2.32	2.09	4.84	0.34	3.3	1.01
352	ENSSSCG00000000647	0	0	0	0	0	0
353	ENSSSCG00000000648	0	0	0	0	0	0
354	ENSSSCG00000000649	0	0	0	0	0	0
355	ENSSSCG00000000650	0	0	0	0	0	0
356	ENSSSCG00000000651	35.85	0	3.31	0	0	0
357	ENSSSCG00000000653	0	0	0	0	0.03	0
358	ENSSSCG00000000655	0	0	0	0	0	0
359	ENSSSCG00000000656	0	0	0	0	0.04	0
360	ENSSSCG00000000657	0	0	2.53	0	0.24	0
361	ENSSSCG00000000659	0	0	0	0	0	0
362	ENSSSCG00000000660	0	0	0	0	0.04	0
363	ENSSSCG00000000661	3.01	3.01	2.55	2.72	2.6	0.29
364	ENSSSCG00000000663	0	0	0	0	0	0
365	ENSSSCG00000000664	0.83	0	1.56	0	0	0.01
366	ENSSSCG00000000665	5.86	0.3	13.64	0.01	0.01	0.2
367	ENSSSCG00000000667	10.82	0.04	15.25	0	0	0
368	ENSSSCG00000000668	0	0	0	0	0	0
369	ENSSSCG00000000669	9.29	5.94	6.31	0	0.29	0.9
370	ENSSSCG00000000670	0	0	0	0	0	0
371	ENSSSCG00000000672	0	0	0	0	0	0
372	ENSSSCG00000000675	0	0.04	0.75	0	0.25	0
373	ENSSSCG00000000679	0	0	0	0	0	0.11
374	ENSSSCG00000000680	0	0	0	0	0	0
375	ENSSSCG00000000681	0	0	0	0	0.02	0
376	ENSSSCG00000000682	0	0	0	0	0	0
377	ENSSSCG00000000683	248.3	109.88	198.32	675.56	352.81	475.36
378	ENSSSCG00000000684	7.37	3.8	3.47	1.32	0.63	0.81
379	ENSSSCG00000000685	99.29	7.9	18.93	21.44	10.97	6.78
380	ENSSSCG00000000687	0	0	0	0.03	0.02	0
381	ENSSSCG00000000688	0	0	0	0	0	0
382	ENSSSCG00000000690	14.2	9.49	4.98	54.93	26.39	6.69
383	ENSSSCG00000000691	4.24	0.17	1.54	6.75	2.87	1.47
384	ENSSSCG00000000692	0.14	3.27	0.06	1.14	0.62	0.18
385	ENSSSCG00000000693	1.47	0.03	0.28	0.24	0.31	0.25
386	ENSSSCG00000000694	35.5	24.71	110.21	62.73	19.9	34.36
387	ENSSSCG00000000695	0	0	0	0	0	0
388	ENSSSCG00000000696	5.82	0.07	5.5	1.22	0.18	0
389	ENSSSCG00000000697	32.8	9.31	25	15.76	9.91	7.29
390	ENSSSCG00000000699	0	0.53	0	0	0.14	0.29
391	ENSSSCG00000000700	0.05	0.23	1.23	4.16	3.35	3.58
392	ENSSSCG00000000702	0	0	0	0.06	0.09	0.16
393	ENSSSCG00000000703	5.19	0	2.73	1.58	1.62	2.91
394	ENSSSCG00000000704	0	0	1.77	0.17	0.54	0.1
395	ENSSSCG00000000705	0	0	0	0	0	0
396	ENSSSCG00000000706	0	0	0.68	0	0.05	0
397	ENSSSCG00000000707	0	0.42	0	0	0	0.02
398	ENSSSCG00000000708	2.2	0.06	1.53	1.88	0.26	0.02
399	ENSSSCG00000000709	0	0.04	0.02	0	0.06	0
400	ENSSSCG00000000712	0.09	0	0.11	0.01	0.03	0
401	ENSSSCG00000000713	0	0	0	0	0	0.91
402	ENSSSCG00000000716	0	1.01	0.88	0.03	0	0
403	ENSSSCG00000000717	0	0	0	0.03	0	0
404	ENSSSCG00000000718	0	0	1.29	0	0	0
405	ENSSSCG00000000719	1.94	6.53	1.19	4.56	3.66	1.09
406	ENSSSCG00000000720	0.25	0.35	0	0.01	0.04	0.03
407	ENSSSCG00000000721	0.96	0.71	0	0	0	0.74
408	ENSSSCG00000000722	131.33	116.15	66.14	143.36	119.12	174.19
409	ENSSSCG00000000723	50.18	39.26	17.98	32.82	40.46	37.15
410	ENSSSCG00000000728	0.07	0.21	1.91	0.12	0.18	0.53
411	ENSSSCG00000000730	0.37	0	0	0	0	0
412	ENSSSCG00000000732	0	0	0.81	0	0	0
413	ENSSSCG00000000734	0	0	0	0	0.03	0
414	ENSSSCG00000000735	3.59	0	6.44	0	0.13	0.12
415	ENSSSCG00000000736	2.39	1.77	0.69	0.23	0.59	0
416	ENSSSCG00000000737	1.87	0.04	2.46	8.39	8.01	4.21
417	ENSSSCG00000000738	26.82	10.21	7.34	77.8	61.06	44.15
418	ENSSSCG00000000739	3.86	0.98	1.63	0.51	1	0.69
419	ENSSSCG00000000740	0	0.39	0	0	0	0
420	ENSSSCG00000000741	0	0	0.2	0	0.04	0.11
421	ENSSSCG00000000742	0.1	0	0	0.04	0	0.01
422	ENSSSCG00000000743	11.01	12.17	5.47	11.66	9.28	2.81
423	ENSSSCG00000000744	0	0	0	0	0	0
424	ENSSSCG00000000745	2.46	3.33	0.85	3.45	4	2.44
425	ENSSSCG00000000746	0.18	0.81	0.65	0.16	0.39	0.65
426	ENSSSCG00000000748	0.13	0.34	0	0.23	0.36	0.26
427	ENSSSCG00000000749	0.06	0.42	0	0.11	0.5	0.18
428	ENSSSCG00000000751	5.73	7.91	10.69	18.35	15.41	10.8
429	ENSSSCG00000000753	14.09	10.29	12.84	4.73	4.84	1.74
430	ENSSSCG00000000754	8.18	3.64	6.07	5.91	3.04	3.66
431	ENSSSCG00000000755	61.94	24.63	82.09	51.22	32.9	23
432	ENSSSCG00000000757	6.69	10.42	5.03	6.08	4.88	4.49
433	ENSSSCG00000000759	0.25	0.06	1.63	0	0	0
434	ENSSSCG00000000760	0	0	0	0	0	0
435	ENSSSCG00000000764	0	0	0	0.34	0.25	0.09
436	ENSSSCG00000000765	0	0.42	0	0	0	0
437	ENSSSCG00000000766	10.43	4.02	12.94	21.3	23.47	16.23
438	ENSSSCG00000000767	110.89	60.27	32.72	27.95	80.88	69.14
439	ENSSSCG00000000769	0	0.06	5.1	0.08	0.01	0
440	ENSSSCG00000000770	0	0.18	0.67	2.66	1.8	1.02
441	ENSSSCG00000000773	0	0	0	0	0	0
442	ENSSSCG00000000774	0	0	2.01	0	0.03	0.33
443	ENSSSCG00000000777	0	0	0	0	0	0
444	ENSSSCG00000000778	0.12	0	4.51	0.41	0.36	0.65
445	ENSSSCG00000000779	2.35	1.88	14.43	1.14	6.21	5.09
446	ENSSSCG00000000781	0.03	0	0.11	0	0.13	0.15
447	ENSSSCG00000000782	1.1	4.29	10.58	13.59	133.11	25.47
448	ENSSSCG00000000783	2.29	2.46	4.74	5.72	3.01	3.89
449	ENSSSCG00000000784	0.02	0	3.35	1.84	0.1	1.38
450	ENSSSCG00000000789	0.01	0.14	0.75	0.02	0	0
451	ENSSSCG00000000791	0.79	0.01	5.98	0.39	1.15	1.16
452	ENSSSCG00000000793	98.58	118.21	64.2	619.85	644.07	707.46
453	ENSSSCG00000000795	0	3.99	0	0.08	0.01	0
454	ENSSSCG00000000798	9.11	42.55	7.62	387.46	282.95	317.73
455	ENSSSCG00000000799	11.38	0	7.31	27.87	24.53	26.11
456	ENSSSCG00000000800	0.02	3.26	5.75	6.34	6.82	19.56
457	ENSSSCG00000000801	18.51	9.15	5.96	28.88	39.36	39.66
458	ENSSSCG00000000802	0.09	0	0	0.17	0.21	0.43
459	ENSSSCG00000000804	11.06	0.02	0.67	3.02	1.48	1.59
460	ENSSSCG00000000806	15.32	10.99	28.3	20.5	22.25	16.61
461	ENSSSCG00000000807	11.05	6.6	0	1.98	0.46	2.98
462	ENSSSCG00000000808	0.94	8.54	3.63	3.3	1.21	0.15
463	ENSSSCG00000000810	5.79	8.74	2.59	0.03	0.01	0
464	ENSSSCG00000000811	0	3	0	0	0.02	0
465	ENSSSCG00000000812	1.54	0	0	0	0	0
466	ENSSSCG00000000816	2.97	5.07	4.51	9.79	12.25	7.44
467	ENSSSCG00000000820	0	0	0	0	0	0
468	ENSSSCG00000000837	4.73	3.17	1.27	4.77	3.35	2.48
469	ENSSSCG00000000838	46.6	24.67	33.28	21.13	22.07	22.19
470	ENSSSCG00000000839	3.24	1.2	2.24	9.75	3.9	3.41
471	ENSSSCG00000000840	23.09	35.4	45.66	107.15	98.51	79.31
472	ENSSSCG00000000841	45.16	22.21	25.81	62.84	74.72	43.52
473	ENSSSCG00000000842	58.82	15.98	62.93	45.07	22.54	37.64
474	ENSSSCG00000000843	32.46	7.88	22.36	15.62	17.17	8.39
475	ENSSSCG00000000844	92.47	7.71	98.67	24.35	28.06	35.92
476	ENSSSCG00000000846	18.6	32.39	29.36	39.09	30.88	30.18
477	ENSSSCG00000000847	42.63	8.46	28.8	0	0	0
478	ENSSSCG00000000848	29.99	12.4	0.49	34.83	22.32	46.38
479	ENSSSCG00000000849	328.15	216.39	63.9	30.41	32.06	19.78
480	ENSSSCG00000000853	0	0	0	1.88	2.35	0.77
481	ENSSSCG00000000854	0	0.7	0.44	0.13	0.16	0
482	ENSSSCG00000000856	11.67	0.04	0.58	19.2	21.62	18.07
483	ENSSSCG00000000857	0	0	0	1.5	0	0.13
484	ENSSSCG00000000858	0.06	0	0.06	0	0	0.51
485	ENSSSCG00000000859	18.32	16.26	9.19	21.89	21.96	35.18
486	ENSSSCG00000000860	19.05	12.29	7.16	153.09	212.21	352.94
487	ENSSSCG00000000862	26.39	20.18	14.56	16.77	20.08	13.87
488	ENSSSCG00000000863	63.39	119.24	211.86	64.56	114.6	178.53
489	ENSSSCG00000000864	26.65	12.85	20.45	32.94	35.41	26.1
490	ENSSSCG00000000866	0	0.2	1.75	0.26	0.24	0.28
491	ENSSSCG00000000867	0	0	2.23	0	0.23	0.88
492	ENSSSCG00000000869	9.68	9.23	6.59	9.64	9.56	8.52
493	ENSSSCG00000000870	23.98	30.58	11.48	90.02	100.56	77.35
494	ENSSSCG00000000871	0.01	0	0.06	0.4	0.07	0.36
495	ENSSSCG00000000873	25.34	26.75	28.18	17.5	23.07	15.21
496	ENSSSCG00000000874	1.26	3.44	12.73	0.46	1.31	1
497	ENSSSCG00000000875	11.09	12.08	2.29	21.13	24.52	27.12
498	ENSSSCG00000000877	9.63	26.33	56.16	29.88	26.11	23.89
499	ENSSSCG00000000882	14.67	15.22	14.78	43.33	63.95	51.29
500	ENSSSCG00000000883	0	0	0	0	0	0
501	ENSSSCG00000000884	5.55	4.57	14.31	12.03	6.53	3.75
502	ENSSSCG00000000886	30.54	11.52	26.3	2.64	3.18	15.64
503	ENSSSCG00000000887	13.21	2.78	15.88	17.86	15.17	9.21
504	ENSSSCG00000000890	58.36	43.88	28.94	169.02	103.05	132.6
505	ENSSSCG00000000891	0	2.99	0.66	1.62	0.13	0.53
506	ENSSSCG00000000892	0	0	0	0	0.11	0.06
507	ENSSSCG00000000893	0	0	0.05	0.08	0.14	0
508	ENSSSCG00000000894	0	0	0.09	0	0	0
509	ENSSSCG00000000895	43.84	8.15	28.47	42.85	133.07	168.7
510	ENSSSCG00000000896	0.54	0	3.4	0.12	0.03	0
511	ENSSSCG00000000897	0	0	0	0	0	0
512	ENSSSCG00000000900	8.16	5.36	4.67	8.58	11.55	10.06
513	ENSSSCG00000000901	3.66	3.3	2.49	3.65	2.73	2.27
514	ENSSSCG00000000902	19.93	3.76	6.28	104.96	83.92	61.2
515	ENSSSCG00000000905	3.77	16.32	6.08	2.78	13.22	9.95
516	ENSSSCG00000000906	1.93	4.54	2.57	3.35	3.58	1.74
517	ENSSSCG00000000907	2.38	0.15	6.61	1.51	0.82	0.75
518	ENSSSCG00000000908	45.11	111.14	9.17	55.8	71.67	94.74
519	ENSSSCG00000000910	51.22	1.24	90.08	7.46	1.63	2.14
520	ENSSSCG00000000915	0	3.26	0.24	1.14	1.14	1.45
521	ENSSSCG00000000916	0	0	2.54	0.73	0.01	0
522	ENSSSCG00000000917	0	0	0	0	0.22	0
523	ENSSSCG00000000918	0	0	0	0	0	0
524	ENSSSCG00000000920	6.5	8.89	6.17	63.68	27.44	27.64
525	ENSSSCG00000000924	0	0	0	0	0.7	0.95
526	ENSSSCG00000000925	0.31	4.36	1.98	1.3	1.04	0.78
527	ENSSSCG00000000926	35.94	95.65	64.95	67.76	45.09	63.86
528	ENSSSCG00000000927	13.28	19.49	14.9	47.93	29.17	22.54
529	ENSSSCG00000000932	0	0	0	0	0	0
530	ENSSSCG00000000934	7.43	19.42	13.7	3.91	2.18	4.92
531	ENSSSCG00000000936	4.42	3.01	1.1	7.84	10.6	8.12
532	ENSSSCG00000000937	0	0.07	0	0	0	0
533	ENSSSCG00000000939	3.26	1.82	1.13	0.97	0.57	1.12
534	ENSSSCG00000000940	48.85	34.7	40.11	30.18	28.05	19.95
535	ENSSSCG00000000941	1.03	0.08	0.21	3.09	3.19	3.39
536	ENSSSCG00000000943	0	0	0.11	0	0	0
537	ENSSSCG00000000948	0.13	0.33	4.95	0.03	0.51	0.24
538	ENSSSCG00000000950	11.2	3.34	19.66	0.59	1.06	0.61
539	ENSSSCG00000000951	9.39	0.69	5.57	11.72	22.6	22.93
540	ENSSSCG00000000952	4.06	1.65	5.59	2.5	1.54	0.93
541	ENSSSCG00000000955	0.55	0.53	2.15	0.09	0.85	0.42
542	ENSSSCG00000000958	0.41	0.89	0.1	0.49	0.08	0.16
543	ENSSSCG00000000959	0.58	0.26	1.8	1.22	1.17	0.54
544	ENSSSCG00000000960	0	0	0	0	0	0
545	ENSSSCG00000000963	0.18	0	0	0.1	0.22	0
546	ENSSSCG00000000964	3.67	0	1.58	0.05	0	0
547	ENSSSCG00000000965	0.07	0	0	0.48	0.31	0.4
548	ENSSSCG00000000967	0	0	0	0	0	0
549	ENSSSCG00000000968	0	0.02	0	0.03	0.04	0.06
550	ENSSSCG00000000970	3.79	0.14	0.78	1.2	2.21	1.4
551	ENSSSCG00000000971	0	0.15	0	0	0.03	0
552	ENSSSCG00000000972	0	0	0	0.1	0.1	0
553	ENSSSCG00000000973	0.39	0.06	0.72	0.02	0.56	0.04
554	ENSSSCG00000000974	0.08	0.1	1.48	0.04	0.6	0.69
555	ENSSSCG00000000975	0	0	0	0.18	0	0.01
556	ENSSSCG00000000976	0	0	0	0	0	0
557	ENSSSCG00000000978	0	0	0	0	0	0
558	ENSSSCG00000000980	0	0	0.04	0	0.02	0
559	ENSSSCG00000000981	9.19	3.38	7.34	22.31	14.32	5.65
560	ENSSSCG00000000982	0	0.03	0	0	0	0
561	ENSSSCG00000000983	0	0	0	0	0	0
562	ENSSSCG00000000985	6.13	2.59	6.42	4.26	4.31	1.84
563	ENSSSCG00000000991	0	0	0	0	0	0
564	ENSSSCG00000000994	0.3	1.49	0.55	1.87	1.97	1.44
565	ENSSSCG00000000997	0	0	0.38	0.01	0	0.05
566	ENSSSCG00000000998	7.17	0.48	8.92	2.48	2.35	1.3
567	ENSSSCG00000000999	26.21	4.35	15.74	9.17	9.08	3.29
568	ENSSSCG00000001000	0	0	3.63	0.28	0.85	0.8
569	ENSSSCG00000001001	0	0	0	0	0	0
570	ENSSSCG00000001002	126.09	33.14	99.54	48.15	55.36	74.43
571	ENSSSCG00000001004	4.99	1.02	8.34	3.23	3.01	1.77
572	ENSSSCG00000001005	0	0	0	0	0	0
573	ENSSSCG00000001008	75.96	2.75	48.61	133.78	68.74	51.12
574	ENSSSCG00000001009	3.21	6.53	7.19	5.15	6.83	2.2
575	ENSSSCG00000001010	6.22	4.25	0.31	5.76	1.82	3.24
576	ENSSSCG00000001011	5.73	0.93	5.98	7.21	6.46	4.41
577	ENSSSCG00000001021	0.28	0.07	1.24	0.14	0.08	0.12
578	ENSSSCG00000001022	41.63	17.15	28.9	12.37	8.61	9.92
579	ENSSSCG00000001024	5.02	0.1	4.23	6.04	7.34	7.54
580	ENSSSCG00000001025	72.65	8.99	40.46	6.35	4.73	1.13
581	ENSSSCG00000001027	3.56	2.66	0.57	1.7	1.28	1.14
582	ENSSSCG00000001033	0.24	0	3.26	2.2	4.57	1.77
583	ENSSSCG00000001035	0	0	0	0	0	0
584	ENSSSCG00000001036	0.55	0.45	1.34	0.1	0.11	0.03
585	ENSSSCG00000001038	1025.87	1190.46	231.77	1539.08	1988.92	2854.73
586	ENSSSCG00000001040	3.79	3.01	0.46	4.36	7.68	11.74
587	ENSSSCG00000001041	16.27	17.27	40.07	10.96	14.29	46.93
588	ENSSSCG00000001042	16.82	1.06	3.5	0	0	0
589	ENSSSCG00000001045	9.05	4.2	3.73	13.24	18.27	10.67
590	ENSSSCG00000001048	0.56	0	0.2	0	0.07	0
591	ENSSSCG00000001049	0.94	2.02	1.16	0.43	0.67	0.05
592	ENSSSCG00000001052	2.19	0.83	5.12	1.27	2.19	0.56
593	ENSSSCG00000001053	6.55	41.93	4.63	4.82	10.13	5.04
594	ENSSSCG00000001056	77.68	62.18	96.09	107.24	82.09	78.68
595	ENSSSCG00000001057	41.01	9.49	25.34	38.38	42.26	30.07
596	ENSSSCG00000001060	0	0	0	0	0.88	0
597	ENSSSCG00000001061	3.95	4.39	7.95	4.01	5.54	3.49
598	ENSSSCG00000001062	35.63	12.5	23.73	6.24	6.63	8.89
599	ENSSSCG00000001063	4.21	3.39	2.6	10.09	7.59	6.78
600	ENSSSCG00000001064	17.17	3.72	3.76	12.97	11.83	28.17
601	ENSSSCG00000001065	1.6	0.51	0	0.83	1.02	0.45
602	ENSSSCG00000001067	0	0	0	0.56	1.59	1.51
603	ENSSSCG00000001068	0.08	0.15	0.24	1.74	0.53	0.29
604	ENSSSCG00000001070	1.05	1.49	7.75	2.36	1.09	1.84
605	ENSSSCG00000001072	0	0	0	0	0	0
606	ENSSSCG00000001073	0.44	8.29	1.29	6.21	13.4	3.08
607	ENSSSCG00000001074	4.03	9.47	7.99	14.89	18.17	18.71
608	ENSSSCG00000001075	28.71	35.5	68.83	100.61	124.98	126.69
609	ENSSSCG00000001076	11.47	24.38	16.23	18.76	15.52	9.46
610	ENSSSCG00000001078	9.51	2.6	1.39	9.66	9.43	4.42
611	ENSSSCG00000001080	13.69	17.11	12.1	22.56	27.9	31.26
612	ENSSSCG00000001081	3.62	2.73	15.25	7.86	7.29	4.36
613	ENSSSCG00000001083	0	0	0	0	0	0
614	ENSSSCG00000001085	0	0	0.68	0	0	0
615	ENSSSCG00000001087	0.07	2.27	1.22	1.92	3.34	1.19
616	ENSSSCG00000001088	0	0	0	0	0	0
617	ENSSSCG00000001089	28.03	9.77	5.76	21.68	21.01	19.34
618	ENSSSCG00000001090	0.28	0.4	1.48	0.1	0.1	0
619	ENSSSCG00000001091	0.81	0	0	0.11	0.33	0.18
620	ENSSSCG00000001092	7.95	15.65	1.72	64.66	49.3	55.05
621	ENSSSCG00000001095	103.03	91.68	50.28	289.55	367.68	567.68
622	ENSSSCG00000001096	3.02	0	0	2.36	4.08	1.95
623	ENSSSCG00000001097	1	0	0.53	0.9	0.98	0.75
624	ENSSSCG00000001098	0	0	0	0.05	0	0
625	ENSSSCG00000001099	0.94	0	1.81	0	0.02	0.02
626	ENSSSCG00000001100	13.93	4.01	21.31	23.24	12.29	14.01
627	ENSSSCG00000001101	0	0	0	0	0	0
628	ENSSSCG00000001105	0	0	2.33	0	0	0
629	ENSSSCG00000001107	142.35	118.02	21.32	88.68	65.34	50.42
630	ENSSSCG00000001131	0	0	0	0	0	0
631	ENSSSCG00000001132	0	0	0.13	0	0	0
632	ENSSSCG00000001137	0.43	1.97	7.44	16.16	16.38	12.22
633	ENSSSCG00000001156	15	0.24	13.97	0	0.03	0
634	ENSSSCG00000001164	6.16	3.2	7.15	23.59	27.18	21.14
635	ENSSSCG00000001196	0	0	0	0	0.24	0
636	ENSSSCG00000001197	0	0.64	0.38	3.96	5.5	2.09
637	ENSSSCG00000001201	5.11	8.55	6.08	4.05	3.45	4.36
638	ENSSSCG00000001202	13.63	6.15	0	6.31	8.76	8.84
639	ENSSSCG00000001203	0	0.45	0	0.26	0	0
640	ENSSSCG00000001204	3.71	0.07	0.06	0.55	0	0.29
641	ENSSSCG00000001205	9.85	22.17	12.02	33.9	58.76	46.79
642	ENSSSCG00000001206	62.38	12.72	30.43	63.47	68.51	60.29
643	ENSSSCG00000001207	2.11	0.17	2.76	0.93	1.06	1.04
644	ENSSSCG00000001209	4.57	3.93	2.86	21.33	13.78	6.64
645	ENSSSCG00000001211	0	0	0	0	0	0
646	ENSSSCG00000001213	0.17	7.79	4.22	0.1	0.31	0.22
647	ENSSSCG00000001214	0	0	0	0	0	0
648	ENSSSCG00000001216	0	0.02	0	0.16	0.09	0.6
649	ENSSSCG00000001219	2.55	0.54	9.79	0.1	0.08	0.32
650	ENSSSCG00000001229	0.66	0.39	0.87	0.06	0.41	0.03
651	ENSSSCG00000001231	0	0	0	0	0	0
652	ENSSSCG00000001232	0	0	0	0	0	0
653	ENSSSCG00000001233	0	0	0	0	0.15	0.13
654	ENSSSCG00000001234	0	0	0	0	0	0.05
655	ENSSSCG00000001235	0.05	0	0.01	0	0	0
656	ENSSSCG00000001236	0	0	0	0	0	0
657	ENSSSCG00000001242	0.44	0.53	0.14	0.1	0	0
658	ENSSSCG00000001245	7.32	0.56	0	13.4	21.72	33.62
659	ENSSSCG00000001247	0	0	0	0	0	0
660	ENSSSCG00000001248	0	0	0	0	0	0
661	ENSSSCG00000001252	0	0	0	0	0	0
662	ENSSSCG00000001253	0	0	0	0	0	0
663	ENSSSCG00000001254	0	0	0	0	0	0
664	ENSSSCG00000001255	0	0	0	0	0	0
665	ENSSSCG00000001256	0	0	0	0	0	0
666	ENSSSCG00000001258	0	0	0	0	0	0
667	ENSSSCG00000001297	0	0	0	0	0	0
668	ENSSSCG00000001304	0	0	0	0	0	0
669	ENSSSCG00000001341	3.72	0.1	1.19	0.11	0.34	0
670	ENSSSCG00000001342	3.96	0.2	7.99	10.8	10.33	3.75
671	ENSSSCG00000001346	48.93	17.56	59.91	14.98	19	14.41
672	ENSSSCG00000001347	0.32	3.43	4.79	4.03	2.59	0.54
673	ENSSSCG00000001362	0	0.52	0.01	0.06	0.01	0.02
674	ENSSSCG00000001372	0.08	2.41	2.45	0.19	0.24	0.43
675	ENSSSCG00000001376	4.05	1.54	2.8	2.36	1.27	2.58
676	ENSSSCG00000001379	31.64	6.33	16.52	5.78	5.47	5.73
677	ENSSSCG00000001382	0.19	0.15	0.48	0.42	0.29	0.08
678	ENSSSCG00000001383	3.3	0	0.79	4.65	0.89	1.74
679	ENSSSCG00000001384	0.13	0.01	0.03	0	0.01	0
680	ENSSSCG00000001388	0	0	0	0	0.45	0.41
681	ENSSSCG00000001391	0	0	0	0	0.17	0
682	ENSSSCG00000001392	9.06	1.48	8.84	1.14	0.04	0.09
683	ENSSSCG00000001393	155.21	36.33	77.71	188.39	157.51	91.78
684	ENSSSCG00000001394	2.78	3.69	0	0	0	0
685	ENSSSCG00000001395	0	0	0	0	0	0
686	ENSSSCG00000001396	4	1.02	0.09	0.08	0.03	0
687	ENSSSCG00000001398	57.82	8.98	52.49	18.79	10.76	9.64
688	ENSSSCG00000001400	35.51	40.58	8.7	35.81	28.07	14.13
689	ENSSSCG00000001401	0	5.42	0.1	0.56	0.48	1.42
690	ENSSSCG00000001402	0.14	4.13	1.7	0.04	0.18	0.17
691	ENSSSCG00000001403	0.72	0	0	0	0	0
692	ENSSSCG00000001404	0	0.87	0	0	0	0
693	ENSSSCG00000001405	0.41	0	0.03	0.02	0.07	0
694	ENSSSCG00000001407	0	0	0	0	0	0
695	ENSSSCG00000001409	1.34	2.16	0.58	0.88	0.67	0.26
696	ENSSSCG00000001410	4.61	3.11	2.92	1.58	1.69	1.16
697	ENSSSCG00000001411	0.58	0	0	0	0.29	0.26
698	ENSSSCG00000001413	66.32	4.59	58.7	6.23	7.33	3.05
699	ENSSSCG00000001414	299.04	59.29	343.16	922.98	528	535.76
700	ENSSSCG00000001416	0	0	0	0.21	0	0.52
701	ENSSSCG00000001418	0	0.77	0.1	0.02	0.02	0
702	ENSSSCG00000001419	3.5	1.83	5.39	3.22	1.58	1.95
703	ENSSSCG00000001420	5.28	0.37	3.08	7.53	2.22	1.57
704	ENSSSCG00000001421	0.04	0	0	0.13	0	0
705	ENSSSCG00000001422	2.62	4.32	4.12	15.32	15.16	13.43
706	ENSSSCG00000001423	0	0.08	0.94	1.55	0.58	0.82
707	ENSSSCG00000001424	0	0.21	0.46	0.01	0.02	0.01
708	ENSSSCG00000001425	0	0	0	0	0	0
709	ENSSSCG00000001426	0	0	0	1.62	3.44	0.68
710	ENSSSCG00000001427	0	0	0	0	0.09	0
711	ENSSSCG00000001428	0	0	0	0	0	0
712	ENSSSCG00000001430	1.33	0	2.79	1.15	0.17	1.17
713	ENSSSCG00000001431	1.94	0.38	0	0.29	0	0.97
714	ENSSSCG00000001433	28.71	11.87	21.18	55.41	28.5	9.24
715	ENSSSCG00000001434	4.51	0	1.26	6.04	12.17	5.9
716	ENSSSCG00000001435	0.11	0	0	1.61	3.21	0.97
717	ENSSSCG00000001436	8.72	4.07	16.68	28.29	27.56	9.97
718	ENSSSCG00000001437	0.05	0	0	0	0	0
719	ENSSSCG00000001438	0.14	0.03	0	0	0.22	0
720	ENSSSCG00000001439	0	0	0	0	0	0
721	ENSSSCG00000001440	0.01	0	0	0	0.01	0
722	ENSSSCG00000001441	0	0	0	0	0.04	0
723	ENSSSCG00000001444	0	0	0	0	0	0
724	ENSSSCG00000001447	0	0.58	0	0	0.02	0
725	ENSSSCG00000001453	0	0	0	0	0.63	0
726	ENSSSCG00000001455	0	0	0	0	0.25	0
727	ENSSSCG00000001456	0.1	0	0	0.34	0.27	0
728	ENSSSCG00000001457	0	0	0	0	0.21	0
729	ENSSSCG00000001458	0	0	0	0	0	0
730	ENSSSCG00000001459	0.1	0	0.13	0.01	0.16	0
731	ENSSSCG00000001463	0	0	0	0.14	1.5	0
732	ENSSSCG00000001469	0	0	0	0	0.11	0
733	ENSSSCG00000001470	7.42	0	0	0	0.53	0
734	ENSSSCG00000001471	56.62	11.84	22.88	6.85	3.27	2.71
735	ENSSSCG00000001472	0	0	0	0	0	0.18
736	ENSSSCG00000001473	0.06	0	0	0.09	0	0.01
737	ENSSSCG00000001474	0.09	0	0.24	0	0	0.02
738	ENSSSCG00000001475	2.22	2.11	0.03	0.98	0.63	0.19
739	ENSSSCG00000001476	0.05	0.87	0	1.3	0.9	1.1
740	ENSSSCG00000001477	0	0.1	0.72	0.09	0.06	0
741	ENSSSCG00000001478	0	1.96	0	0.12	0	0
742	ENSSSCG00000001479	0.07	0	2.15	0	0.4	0
743	ENSSSCG00000001480	0	0	0	0	0	0.07
744	ENSSSCG00000001481	0	0	0	0.11	0.06	0
745	ENSSSCG00000001483	0	0	1.92	0	0	0
746	ENSSSCG00000001484	0	0	0	0	0.03	0
747	ENSSSCG00000001485	1.61	0.1	15.31	1.21	1.69	1.8
748	ENSSSCG00000001486	5.27	14.29	14.95	6.94	6.03	4.72
749	ENSSSCG00000001487	0	0	0	0.03	0	0
750	ENSSSCG00000001488	33.52	24.08	21.22	38.24	38.54	40.73
751	ENSSSCG00000001489	1.64	0.38	0	0	0	0
752	ENSSSCG00000001490	45.89	15.43	7.82	18.41	39.66	66.76
753	ENSSSCG00000001493	38.49	33.25	12.94	148.44	147.81	231.82
754	ENSSSCG00000001497	22.37	22.22	33.82	22.72	20.55	13.26
755	ENSSSCG00000001498	0	0	0	0	0.13	0
756	ENSSSCG00000001499	11.55	2.42	10.24	3.21	2.74	1.82
757	ENSSSCG00000001500	0	0	0.58	0.48	0.54	0
758	ENSSSCG00000001501	62.38	62.57	12.27	14.48	28.87	37.22
759	ENSSSCG00000001502	599.81	193.8	410.72	10.54	15.53	15.34
760	ENSSSCG00000001503	3.8	1.31	0.76	0.09	0.03	0
761	ENSSSCG00000001504	1.18	1.74	2.91	0.22	0.28	0.08
762	ENSSSCG00000001505	204.03	37.12	91.66	93.08	153.93	125.4
763	ENSSSCG00000001506	0	0.04	0	0.24	0.03	0.03
764	ENSSSCG00000001507	1.43	2.23	1.96	0.26	0.44	0.17
765	ENSSSCG00000001509	2.12	2.47	0.18	2.13	1	1.84
766	ENSSSCG00000001510	1.49	1.33	3.24	2.43	1.86	0.53
767	ENSSSCG00000001511	0.69	1.28	0.52	1.13	1.05	0.43
768	ENSSSCG00000001512	8.6	12.81	13.01	7.58	5.19	5.22
769	ENSSSCG00000001513	0	0	0	0	0.01	0
770	ENSSSCG00000001516	0	0	0	0.02	0.26	0.3
771	ENSSSCG00000001517	0	0	0	0	0.17	0
772	ENSSSCG00000001518	0.21	0.75	0	0.36	0.42	0.17
773	ENSSSCG00000001520	0	0.16	1.03	0.68	0.17	0.18
774	ENSSSCG00000001521	0	0	0	0	0	0
775	ENSSSCG00000001523	0	0	0	0.75	0.33	0
776	ENSSSCG00000001527	45.5	20.31	116.85	8.36	8.48	11.6
777	ENSSSCG00000001528	30.47	22.39	39.03	13.85	25.01	19.44
778	ENSSSCG00000001531	199	41.26	91.41	179.49	252.5	598.43
779	ENSSSCG00000001532	0.57	0	0.7	0.19	0.1	0.04
780	ENSSSCG00000001533	20.11	66.05	14.07	67.51	60.79	74.54
781	ENSSSCG00000001534	1.94	0.43	3.26	2.58	1.58	0.89
782	ENSSSCG00000001535	36.04	21.86	13.15	23.28	22.7	17
783	ENSSSCG00000001536	0.16	0	1.32	0.03	0.12	0
784	ENSSSCG00000001537	0.19	0	0.78	1.43	0.33	0.09
785	ENSSSCG00000001538	1.47	1.75	0.21	1.07	1.49	1.48
786	ENSSSCG00000001539	0.86	0.9	1.39	5.29	4.32	1.79
787	ENSSSCG00000001541	0	0	0	0	0	0
788	ENSSSCG00000001543	390.96	92.67	393.09	14.66	12.22	14.03
789	ENSSSCG00000001544	0.58	0.77	1.1	0.04	0.51	0.13
790	ENSSSCG00000001546	0.01	1.38	0.94	0.49	1.05	0.2
791	ENSSSCG00000001549	14.49	11.37	11.51	21.99	16.96	21.73
792	ENSSSCG00000001550	2.28	0.72	2.98	1.15	1.56	1.85
793	ENSSSCG00000001551	0	0	0	0	0	0
794	ENSSSCG00000001552	12.59	5.44	2.03	62.54	13.8	23.15
795	ENSSSCG00000001553	0	0	2.43	0	0	0
796	ENSSSCG00000001554	138.93	168.77	378.28	415.4	359.5	456.25
797	ENSSSCG00000001555	1.08	0	0	0	0.18	0
798	ENSSSCG00000001556	16.58	21.11	12.65	18.4	20.9	20.07
799	ENSSSCG00000001559	1.91	0	0	0.59	0.82	0.77
800	ENSSSCG00000001560	0.24	0.17	0	0	0	0
801	ENSSSCG00000001561	0	0.07	0	0	0.01	0
802	ENSSSCG00000001562	11.27	6.75	4.58	4.65	8.86	7.39
803	ENSSSCG00000001563	33.95	25.88	39.22	47.17	53.03	45.16
804	ENSSSCG00000001564	51.88	44.65	8.79	22.13	34.08	32.04
805	ENSSSCG00000001565	0	0	4.56	10.32	9.79	5.79
806	ENSSSCG00000001566	0	0	0	0	0	0
807	ENSSSCG00000001567	0	0	0	0	0	0.19
808	ENSSSCG00000001570	0	0	0	0	0	0
809	ENSSSCG00000001571	9.84	7.07	11.81	20.91	25.47	12.85
810	ENSSSCG00000001572	0	2.88	0	0	0.08	0
811	ENSSSCG00000001573	12.24	6.97	22.99	2.12	3.31	2.35
812	ENSSSCG00000001574	2.19	0	0	0	0	0.15
813	ENSSSCG00000001576	0	0	0	0	0.89	0
814	ENSSSCG00000001577	3.09	1.92	1.04	2.43	2.53	2.34
815	ENSSSCG00000001578	14.75	25.71	8.66	33.52	48.25	33.2
816	ENSSSCG00000001579	5.67	4.72	8.66	20.99	23.06	9.27
817	ENSSSCG00000001582	0.35	0	0	0.05	0	0.05
818	ENSSSCG00000001588	0.94	0	0.22	0.05	0.13	0.02
819	ENSSSCG00000001589	0	0	0	0.05	0.06	0
820	ENSSSCG00000001592	0	0	0	0	0	0
821	ENSSSCG00000001594	0	0	0	0	0.73	0.42
822	ENSSSCG00000001595	0.24	0.14	0.33	0.56	0.24	0.19
823	ENSSSCG00000001596	0.64	0.52	0.05	0.78	0.1	0.07
824	ENSSSCG00000001597	0	0.23	0.04	0	0	0
825	ENSSSCG00000001611	46.5	1.63	38	1.72	1.84	1.52
826	ENSSSCG00000001612	0	0.08	1.98	0	0	0
827	ENSSSCG00000001613	0	0	0	0	0	0
828	ENSSSCG00000001616	0	0	0	0	0.02	0
829	ENSSSCG00000001618	0	0	0	0.07	0	0
830	ENSSSCG00000001619	0.26	0.4	0.16	0.53	0.38	0.09
831	ENSSSCG00000001620	0	0	0	0	0	0
832	ENSSSCG00000001621	0	0	4.15	0	0.04	0
833	ENSSSCG00000001624	2.39	0	3.05	6.41	2.96	2.09
834	ENSSSCG00000001625	0	0	0	0	0	0
835	ENSSSCG00000001629	0.1	0	0	0.13	0.43	0
836	ENSSSCG00000001633	0	0	0	0	0	0
837	ENSSSCG00000001636	2.55	8	3.74	19.6	16.91	24.54
838	ENSSSCG00000001637	0	0	0	0	0	0
839	ENSSSCG00000001638	56.95	132.52	9.12	157.81	232.62	204.94
840	ENSSSCG00000001639	0.44	0	0.31	0	0.01	0
841	ENSSSCG00000001641	9.41	0.78	9.14	12.83	9.25	6.47
842	ENSSSCG00000001646	0.09	0.01	0.75	0.9	0.35	0.26
843	ENSSSCG00000001650	1.59	0.07	0	1.5	3.31	0
844	ENSSSCG00000001651	0	0	0.14	0.14	0.09	0.04
845	ENSSSCG00000001653	0	0	0.62	0.04	0.04	0.01
846	ENSSSCG00000001654	2.68	1.13	3.21	2.07	1.33	0.89
847	ENSSSCG00000001655	66.91	66.75	33.64	21.57	40.81	27.09
848	ENSSSCG00000001656	1.73	1.98	1.94	1.36	2.59	3
849	ENSSSCG00000001657	5.47	2.4	1.1	2.71	3.09	3.25
850	ENSSSCG00000001658	5.57	1.53	6.05	2.44	2.18	0.81
851	ENSSSCG00000001659	5.15	0.25	0.16	1.56	0.52	1.21
852	ENSSSCG00000001660	0	0.1	1.5	0	0	0
853	ENSSSCG00000001661	0.01	0.59	0.15	0.14	0.23	0.15
854	ENSSSCG00000001664	0	0	0	0	0	0.01
855	ENSSSCG00000001667	19.41	5.36	10.57	4.95	3.27	1.74
856	ENSSSCG00000001672	0	0	0	0	0	0
857	ENSSSCG00000001676	0	0	0	0	0	0
858	ENSSSCG00000001679	8.58	4.37	7.52	7.53	6.92	2.42
859	ENSSSCG00000001680	0	0	0	0	0.04	0
860	ENSSSCG00000001682	0	1.16	0	0	0	0
861	ENSSSCG00000001683	1.54	2.05	0.06	1.2	2.4	1.43
862	ENSSSCG00000001688	0.39	0.43	0.15	0.89	0.25	0.43
863	ENSSSCG00000001689	5.46	2.02	0.67	14.44	4.98	4.2
864	ENSSSCG00000001691	0	0	0.07	0.24	0	0
865	ENSSSCG00000001692	17.99	4.47	20.69	0.84	0.56	0.34
866	ENSSSCG00000001695	16.44	2.26	4.7	0.04	0.01	0
867	ENSSSCG00000001696	7.5	4.69	26.32	6.12	9.78	13.5
868	ENSSSCG00000001697	0.99	0.98	4.33	2.26	1.88	0.51
869	ENSSSCG00000001698	0	0	0	0	0	0
870	ENSSSCG00000001700	1.22	0.36	0.59	2.09	0.61	0.84
871	ENSSSCG00000001701	334.08	194.05	297.99	201.7	193.93	185.9
872	ENSSSCG00000001702	2.12	0.34	0.62	12.01	6.05	1.03
873	ENSSSCG00000001703	1.3	0.05	1.83	0.34	0.2	0.42
874	ENSSSCG00000001705	0	0	0.13	0	0	0.04
875	ENSSSCG00000001706	1.12	2.33	0	0.01	0	0
876	ENSSSCG00000001708	90.45	61.15	46.2	86.44	87.19	108.51
877	ENSSSCG00000001709	12.79	13.91	21.53	8.96	12.3	8.14
878	ENSSSCG00000001710	0	0	0	0	0	0.12
879	ENSSSCG00000001715	0.01	0	2.56	0	0	0
880	ENSSSCG00000001716	0	0	0	0.2	0.06	0
881	ENSSSCG00000001718	0	0	0	0.94	1.19	2.09
882	ENSSSCG00000001720	0.32	1.29	0	0.14	0.75	0.83
883	ENSSSCG00000001723	0	0.04	0	0	0.08	0
884	ENSSSCG00000001724	0	0	0	0	0.17	0
885	ENSSSCG00000001725	0	0	0	0	0.03	0
886	ENSSSCG00000001726	0	0.01	0	0	0	0
887	ENSSSCG00000001727	2.25	0.04	8.99	0	0.08	0
888	ENSSSCG00000001729	0	0	0	0	0	0
889	ENSSSCG00000001731	76.95	104.96	86.38	102.4	125.14	97.14
890	ENSSSCG00000001732	39.26	17.03	19.73	47.46	33.91	20.22
891	ENSSSCG00000001734	22.78	0	11.33	0.04	0.87	0
892	ENSSSCG00000001735	0	0	0	0	0	0
893	ENSSSCG00000001736	0	0	0	0	0	0
894	ENSSSCG00000001738	0	0	0	0	0	0
895	ENSSSCG00000001739	0	0	0	0	0	0
896	ENSSSCG00000001741	0	0	0	0	0	0
897	ENSSSCG00000001743	0	0	0	0	0	0
898	ENSSSCG00000001744	0	0	0	0	0	0
899	ENSSSCG00000001746	0	0.01	0.09	0.02	0.01	0
900	ENSSSCG00000001748	0	0	0	0	0	0
901	ENSSSCG00000001749	0	0	0.56	0.45	0	0
902	ENSSSCG00000001750	0.09	1.71	0.2	0.12	0.03	0.01
903	ENSSSCG00000001751	11.82	0.75	1	7.44	11.38	10.22
904	ENSSSCG00000001752	11.56	3.83	1.51	9.72	5.61	3.9
905	ENSSSCG00000001753	0.09	0	0.29	0.07	0.04	0
906	ENSSSCG00000001755	2.69	0	0.6	4.16	3.57	5.35
907	ENSSSCG00000001756	28.61	5.91	22.97	22.48	16.1	13.3
908	ENSSSCG00000001757	23.67	8.6	12.64	12.97	22.76	11.86
909	ENSSSCG00000001760	0	0.06	0	0.06	0.37	0.13
910	ENSSSCG00000001762	1.13	0	0.12	5.57	4.95	1.21
911	ENSSSCG00000001764	0.09	0.31	0.36	0.4	0.36	0.29
912	ENSSSCG00000001765	0.39	0	0.81	1.04	0.34	0.79
913	ENSSSCG00000001769	50.93	75.02	85.29	92.84	77.08	87.47
914	ENSSSCG00000001770	8.32	6.79	5.51	12.47	6.17	6.29
915	ENSSSCG00000001771	0	0	0	0.02	0	0
916	ENSSSCG00000001773	5.5	2.51	4.11	2.24	3.69	0.8
917	ENSSSCG00000001775	0	0.61	0	0.22	0.45	0.15
918	ENSSSCG00000001776	0.07	0.21	0.04	0.08	0.04	0.05
919	ENSSSCG00000001779	117.77	71.43	106.53	514.64	489.63	464.23
920	ENSSSCG00000001780	0	0	0	0.32	0	0
921	ENSSSCG00000001782	0.86	0	0.13	1.5	0.99	0.42
922	ENSSSCG00000001786	0	0	0	0	0	0
923	ENSSSCG00000001787	0	0	0	0	0.04	0
924	ENSSSCG00000001788	0	0	0	0	0	0
925	ENSSSCG00000001789	0	0	0	0	0	0
926	ENSSSCG00000001790	0	0	0	0	0	0
927	ENSSSCG00000001792	29.48	8.37	5.48	38.53	29.06	18.66
928	ENSSSCG00000001793	0	0	0	0.08	0.17	0.11
929	ENSSSCG00000001795	0	0.27	0.37	0	0	0
930	ENSSSCG00000001798	1.42	5.36	4.62	7.54	5.91	2.4
931	ENSSSCG00000001800	0	0	0	1.26	0.86	2.13
932	ENSSSCG00000001801	0.01	2.16	0.49	0.74	1.31	1.79
933	ENSSSCG00000001804	26.72	16.82	16.24	23.25	19.99	16.54
934	ENSSSCG00000001805	39.13	2.74	54.38	56.63	32.08	22.84
935	ENSSSCG00000001806	6.49	5.55	2.32	13.17	17.01	13.14
936	ENSSSCG00000001807	3.8	0.62	3.79	1.26	1.42	0.93
937	ENSSSCG00000001808	13.28	31.74	16.86	35.64	21.79	13.43
938	ENSSSCG00000001810	14.64	14.03	9.94	58.52	47.13	47.76
939	ENSSSCG00000001814	26.32	6.35	16.76	18.42	13.49	10.62
940	ENSSSCG00000001816	7.3	8.51	12.42	47.82	49.65	46.06
941	ENSSSCG00000001817	0.43	0.4	0.33	0.85	1.29	0.6
942	ENSSSCG00000001818	0	0.61	0.46	0	0.1	0
943	ENSSSCG00000001819	2.07	0.24	1.21	0.28	0.29	0.12
944	ENSSSCG00000001820	0.24	0.64	0.31	0.46	0.47	0.08
945	ENSSSCG00000001821	0	0	0.23	0.12	0.16	0.03
946	ENSSSCG00000001822	0.2	1.08	0.77	3.06	1.2	1.32
947	ENSSSCG00000001823	0.11	0	0	0	0.01	0.05
948	ENSSSCG00000001824	0	1.41	0.13	1.92	1.25	0.47
949	ENSSSCG00000001825	4.16	0.41	6.38	1.4	0.98	0.37
950	ENSSSCG00000001826	0	0	0	0.2	0	0.09
951	ENSSSCG00000001827	0.82	0	0	0	0	0
952	ENSSSCG00000001829	0	0	0	0	0	0
953	ENSSSCG00000001830	0	0	0	0	0	0
954	ENSSSCG00000001832	0	0	0	0	0	0
955	ENSSSCG00000001834	2.31	2.36	13.18	0.81	0.44	0.16
956	ENSSSCG00000001835	2.04	0.12	0.19	1.19	0.36	0.78
957	ENSSSCG00000001836	0.5	0.36	1.47	1.43	1.14	0.68
958	ENSSSCG00000001837	55.86	38.14	26.05	70.65	45.36	32
959	ENSSSCG00000001838	5.26	1.53	0.07	0.06	0.03	0.07
960	ENSSSCG00000001840	1.84	0	0	1.74	0.74	0.64
961	ENSSSCG00000001841	0	0	1.35	0.04	0.01	0
962	ENSSSCG00000001844	0	0	0	0	0.3	0
963	ENSSSCG00000001846	0	0	1.66	0.29	0.5	0.24
964	ENSSSCG00000001847	107.88	108.79	47.32	114.11	135.62	84.4
965	ENSSSCG00000001848	0.54	1.63	0	10.5	9.94	5.14
966	ENSSSCG00000001849	0	0	0	0.32	0.43	0
967	ENSSSCG00000001850	4.11	1.1	1.52	12.49	5.88	2.27
968	ENSSSCG00000001852	17.08	1.18	13.19	2.89	1.58	1.58
969	ENSSSCG00000001855	0	0	0	0	0	0
970	ENSSSCG00000001858	67.29	36.79	9.85	52.58	63.3	70.98
971	ENSSSCG00000001859	0	0	0	0	0.82	0
972	ENSSSCG00000001860	35.99	78.01	21.97	138.83	124.31	72.17
973	ENSSSCG00000001862	195.1	139.62	63.5	1366.84	1339.92	2439.69
974	ENSSSCG00000001863	1.18	0	0.37	0.81	1.09	1.53
975	ENSSSCG00000001865	15.7	5.28	23.76	18.61	14.77	16.66
976	ENSSSCG00000001866	53.86	89.44	138.1	59.06	59.24	51
977	ENSSSCG00000001867	0.13	0	0.44	1.06	0.01	0
978	ENSSSCG00000001868	345.46	129.66	80.25	151.82	96.6	56.93
979	ENSSSCG00000001869	10.37	7.85	7.78	6.74	4.78	4.3
980	ENSSSCG00000001871	47.77	22.86	22.17	49.55	39.34	20.58
981	ENSSSCG00000001872	0.47	0	0	0	0	0
982	ENSSSCG00000001873	0	0	0.25	0	0	0
983	ENSSSCG00000001875	0	0.75	0.04	0	0.01	0
984	ENSSSCG00000001877	64.45	27.69	18.31	11.06	12.7	14.34
985	ENSSSCG00000001878	9.82	9.2	0	4.01	2.87	2.9
986	ENSSSCG00000001879	0	0	0	0	0	0
987	ENSSSCG00000001880	211.87	128.14	239.24	588.1	525.46	332.74
988	ENSSSCG00000001881	0	0	0	0	0.25	0.11
989	ENSSSCG00000001882	18.81	7.37	4.17	65.15	51.69	30.81
990	ENSSSCG00000001884	1.34	1.66	1.7	2.07	1.35	1.68
991	ENSSSCG00000001885	4.3	0.23	5.41	0.38	0.22	0.32
992	ENSSSCG00000001887	1.78	2.49	1.84	0.78	1.78	0.72
993	ENSSSCG00000001888	13.54	1.37	15.38	0.73	0	0
994	ENSSSCG00000001892	4.43	6.9	8.16	5.96	5.71	1.73
995	ENSSSCG00000001895	0	0	0	0	0	0
996	ENSSSCG00000001898	0	0	0.43	0.36	0.48	0.29
997	ENSSSCG00000001899	0	0	0	0	0.11	0
998	ENSSSCG00000001900	5.98	3.56	3.62	4.41	4.08	4.9
999	ENSSSCG00000001901	0	0	0	0	0	0
1000	ENSSSCG00000001903	4.54	3.02	5.8	7.34	10.12	5.38
1001	ENSSSCG00000001904	33.06	6.68	24.47	75.73	53.17	38.61
1002	ENSSSCG00000001905	4.85	0.46	0.26	0.75	0.68	0.18
1003	ENSSSCG00000001906	0	0	0.29	0.03	0.2	0.09
1004	ENSSSCG00000001907	3.68	1.48	12.91	11.51	12.51	3.59
1005	ENSSSCG00000001908	0	0	0	0	0.05	0.04
1006	ENSSSCG00000001909	0.71	0.12	2.73	2.68	1.41	1.13
1007	ENSSSCG00000001910	0	1.75	0.08	0.18	0.04	0
1008	ENSSSCG00000001912	1.22	0.13	0	0.27	0.12	0
1009	ENSSSCG00000001913	0	0	0	0	0.02	0.05
1010	ENSSSCG00000001914	0	0	1.34	0.98	1.33	0.32
1011	ENSSSCG00000001915	0	0	0	0	0	0
1012	ENSSSCG00000001916	0	0	0	0.09	0	0
1013	ENSSSCG00000001917	0	0	0	0.89	0.04	0.04
1014	ENSSSCG00000001918	72.24	63.45	32.78	47.69	44.05	35.13
1015	ENSSSCG00000001920	1.33	0.47	4.82	7.23	3.63	1.5
1016	ENSSSCG00000001921	12.67	6.36	4.97	6.59	5.97	2.85
1017	ENSSSCG00000001924	5.4	7.84	3.17	4.7	5.29	2.2
1018	ENSSSCG00000001925	157.17	13.38	64.96	86.38	72.97	43.26
1019	ENSSSCG00000001926	0	0	0	0	0	0
1020	ENSSSCG00000001927	0.8	3.55	2.09	1.63	0.09	0.02
1021	ENSSSCG00000001928	3.31	1.44	0	4.19	12.56	3.7
1022	ENSSSCG00000001929	4.47	3.94	1.31	0.96	2.06	1.75
1023	ENSSSCG00000001930	5.13	1.27	24.34	11.53	2.18	1.37
1024	ENSSSCG00000001931	48.08	40.46	28.67	74.28	55.65	30.23
1025	ENSSSCG00000001932	0	0	0	0	0	0
1026	ENSSSCG00000001934	10.1	16.81	15.56	37.2	32.85	26.38
1027	ENSSSCG00000001938	0	0.04	0	0	0	0
1028	ENSSSCG00000001939	3.53	3.87	0.41	1.87	1.75	1.15
1029	ENSSSCG00000001942	1.52	2.92	0.31	1.16	0.87	1.32
1030	ENSSSCG00000001944	0.65	0	0.63	0.76	1.37	0.26
1031	ENSSSCG00000001945	6.05	0	10.34	0	0.51	0.07
1032	ENSSSCG00000001946	42.49	0.62	21.52	6.79	10.03	13.44
1033	ENSSSCG00000001947	10.25	4.46	19.5	9.8	6.12	9
1034	ENSSSCG00000001949	0	0	0	0	0	0
1035	ENSSSCG00000001950	25.79	3.73	36.91	3.24	3.55	1.17
1036	ENSSSCG00000001951	9.05	12.39	2.94	7.58	16.43	18.49
1037	ENSSSCG00000001952	7.79	41.13	13.34	54.25	37.07	32.66
1038	ENSSSCG00000001955	3.5	14.56	9.08	9.24	10.74	10.85
1039	ENSSSCG00000001956	1.83	0.01	0.3	3.42	4.7	4.87
1040	ENSSSCG00000001958	60.5	55.33	111.92	57.59	50.09	45.72
1041	ENSSSCG00000001959	5.05	10.33	9.81	18.88	20.64	24.5
1042	ENSSSCG00000001960	18.49	8.88	8.35	5.54	8.52	14.86
1043	ENSSSCG00000001963	5.92	5.79	1.07	12.75	10.84	10.29
1044	ENSSSCG00000001964	0	0	0	0.02	0.07	0.05
1045	ENSSSCG00000001966	14.16	12.2	38.27	15.8	7.29	8.39
1046	ENSSSCG00000001968	1.7	5.91	1.38	13.63	12.34	19.49
1047	ENSSSCG00000001970	4.18	3.07	6.11	3.37	3.18	2.1
1048	ENSSSCG00000001971	7.83	6.01	6.71	7.51	8.39	5.83
1049	ENSSSCG00000001972	0	0	0	1.96	0	1.45
1050	ENSSSCG00000001973	19.01	37.9	15.75	153.83	158.98	111.78
1051	ENSSSCG00000001974	3.4	11.48	9.3	11.14	9.37	12.91
1052	ENSSSCG00000001975	0.02	0.9	0	0.46	0.82	1.54
1053	ENSSSCG00000001977	48.46	14.75	3.97	33.84	36.12	77.55
1054	ENSSSCG00000001978	0	0	0	0	0.03	0
1055	ENSSSCG00000001979	5.53	1.49	0.87	5.42	7.62	3.02
1056	ENSSSCG00000001982	0	0	0	0	0	0
1057	ENSSSCG00000001983	0	0	1.35	0	0	0
1058	ENSSSCG00000001984	0.2	0	0.42	0	0.06	0
1059	ENSSSCG00000001985	0	1.28	0.28	0	0	0
1060	ENSSSCG00000001986	0	0	0.01	0.06	0.18	0.04
1061	ENSSSCG00000001987	0	0	0	0	0	0
1062	ENSSSCG00000001988	0.03	0	0	0.2	0.01	0.03
1063	ENSSSCG00000001989	0	0	0	0.19	0.1	0
1064	ENSSSCG00000001990	0.42	0.41	0	0.13	0.11	0.22
1065	ENSSSCG00000001991	16.58	19.38	3.14	8.72	18.18	12.91
1066	ENSSSCG00000001992	0.21	1.28	0.6	2.77	0.7	0.95
1067	ENSSSCG00000001993	0	0	0	0	0	0.01
1068	ENSSSCG00000001994	1.49	0.34	3.02	5.65	2.87	4.05
1069	ENSSSCG00000001999	0	0	0	0	0	0
1070	ENSSSCG00000002000	16.85	4.37	17.72	21.58	10.32	7.49
1071	ENSSSCG00000002001	0	0.35	0	0	0	0.01
1072	ENSSSCG00000002002	2.63	0	0	0.52	0.57	1.55
1073	ENSSSCG00000002003	0.01	0.62	0.34	0.01	0.03	0.15
1074	ENSSSCG00000002004	0.19	0.38	2	0.38	0.34	0.02
1075	ENSSSCG00000002005	0	1.87	5.25	0.37	0	0
1076	ENSSSCG00000002006	0.21	0	1.62	0.63	1.95	0.85
1077	ENSSSCG00000002007	0.81	0	5.16	0.04	0	0
1078	ENSSSCG00000002008	9.07	5.99	12.01	0.8	0.05	0.15
1079	ENSSSCG00000002009	0	0	0.52	0.14	0.07	0.05
1080	ENSSSCG00000002010	0	0.35	0	0	0	0
1081	ENSSSCG00000002011	2.64	0	0	0	0	0
1082	ENSSSCG00000002012	0	0	0	0.2	0	0
1083	ENSSSCG00000002013	0	0.38	0.05	0.12	0.65	0.03
1084	ENSSSCG00000002014	0.35	0.5	0	0	0.29	0.36
1085	ENSSSCG00000002015	0.51	2.94	1.63	0.9	0.1	0.18
1086	ENSSSCG00000002016	0.91	0.01	0.44	0.08	0.34	0.13
1087	ENSSSCG00000002020	379.44	285.77	103.69	1594.41	1581.9	2379.2
1088	ENSSSCG00000002023	111.08	88.46	236.29	43	50.1	37
1089	ENSSSCG00000002025	0	0.75	0	0	0	0
1090	ENSSSCG00000002026	0	0	0.38	0.14	0	0
1091	ENSSSCG00000002028	0	0.41	0	0	0	0
1092	ENSSSCG00000002029	0	0	0	0	0	0
1093	ENSSSCG00000002032	6.65	8.72	3.64	3.93	3.25	1.72
1094	ENSSSCG00000002033	0	1.44	0	0.03	0	0
1095	ENSSSCG00000002034	19.74	9.97	16.71	9.11	9.69	10.39
1096	ENSSSCG00000002035	153.48	31.27	90.81	38.24	92.18	82.82
1097	ENSSSCG00000002036	61.55	8.66	17.84	23.6	17.93	19.83
1098	ENSSSCG00000002037	1.04	0.04	0	0.17	0.22	0.15
1099	ENSSSCG00000002038	0	0	0	0	0	0
1100	ENSSSCG00000002039	0.14	0.42	0.01	0.02	0.13	0
1101	ENSSSCG00000002040	17.48	20	9.74	13.89	27.35	35.93
1102	ENSSSCG00000002041	39.95	24.41	8.74	17.38	12.91	4.98
1103	ENSSSCG00000002042	9.9	7.6	3.3	11.12	12.38	10.53
1104	ENSSSCG00000002045	1.2	0	1.01	0	0	0
1105	ENSSSCG00000002050	47.04	49.88	36.73	24.1	58.37	63.79
1106	ENSSSCG00000002051	3.73	0.39	4.83	26.76	11.55	5.49
1107	ENSSSCG00000002052	0	0	0	0	0.76	0
1108	ENSSSCG00000002053	0	0	0	0	0	0
1109	ENSSSCG00000002055	0	0	0	0	0	0
1110	ENSSSCG00000002056	0	0	0	0	0	1.39
1111	ENSSSCG00000002062	0	0	0	0	0	0
1112	ENSSSCG00000002071	0	0	0	0	0	0
1113	ENSSSCG00000002077	0	0	0	0	0	0
1114	ENSSSCG00000002078	0	0	0	0	0	0
1115	ENSSSCG00000002081	0	0	0	0	0	0
1116	ENSSSCG00000002084	0	0	0	0	0	0
1117	ENSSSCG00000002090	0	0	0	0	0	0
1118	ENSSSCG00000002095	0	0	0	0	0	0
1119	ENSSSCG00000002097	0	0	0	0	0	0
1120	ENSSSCG00000002099	0	0	0	0	0	0
1121	ENSSSCG00000002100	0	0	0	0	0	0
1122	ENSSSCG00000002105	0	0	0.34	0	0	0
1123	ENSSSCG00000002106	0	0	0	0	0	0
1124	ENSSSCG00000002127	3.32	1.51	6.09	2.27	1.63	0.95
1125	ENSSSCG00000002129	37.13	37.58	25.82	47.33	39.19	49.87
1126	ENSSSCG00000002130	0	0	0	0	0	0
1127	ENSSSCG00000002131	0	0	0	0	0	0.65
1128	ENSSSCG00000002134	0	0	0	0	0	0
1129	ENSSSCG00000002135	976.39	72.72	705.47	773.29	739.83	741.8
1130	ENSSSCG00000002138	0.03	0	5.34	10.31	2.95	3.55
1131	ENSSSCG00000002140	0	0	0	0	0	0
1132	ENSSSCG00000002142	0	0	0.13	0.03	0.06	0
1133	ENSSSCG00000002143	3.86	0.15	2.41	5.23	5.51	9.06
1134	ENSSSCG00000002144	10.87	2.77	0.52	3.96	4.46	3.66
1135	ENSSSCG00000002145	0.32	3.21	1.74	68.58	51.43	35.46
1136	ENSSSCG00000002148	0	0	0	0	0	0
1137	ENSSSCG00000002170	0	0	0	0	0.43	0
1138	ENSSSCG00000002175	0	0	0	0	0	0
1139	ENSSSCG00000002187	0	0	0	0	0	0
1140	ENSSSCG00000002188	0.34	0	0	0	0.06	0
1141	ENSSSCG00000002190	0	0	0	0	0	0
1142	ENSSSCG00000002191	0	0	0	0.06	0	0
1143	ENSSSCG00000002202	0	0	0.69	0	0.06	0.45
1144	ENSSSCG00000002218	0	0	0	0	0	0
1145	ENSSSCG00000002235	1.83	0.55	0.03	0.56	0.53	0.66
1146	ENSSSCG00000002241	0	0	0	0	0.16	0
1147	ENSSSCG00000002243	3.05	3.48	0.72	1.71	1.34	0.63
1148	ENSSSCG00000002245	1.56	10.71	5.12	26.11	31.24	28.47
1149	ENSSSCG00000002251	0.05	0	0	0	0	0
1150	ENSSSCG00000002252	0.06	0.12	1.15	0.56	0.47	1.34
1151	ENSSSCG00000002254	0.38	1.78	1.95	1.58	1.72	0.75
1152	ENSSSCG00000002257	0.01	0	0.94	1.05	1.48	0.71
1153	ENSSSCG00000002258	0.12	0	0	3.32	0.93	0
1154	ENSSSCG00000002259	31.1	13.01	65.29	11.12	9.21	10.6
1155	ENSSSCG00000002260	7.04	19.76	20.58	21.34	15.54	2.65
1156	ENSSSCG00000002261	0	0	0	0	0	0
1157	ENSSSCG00000002262	0	0	0.87	0	0	0
1158	ENSSSCG00000002263	9.14	1.63	4.05	2.79	2.86	2.05
1159	ENSSSCG00000002265	0	0	0	0	0	0
1160	ENSSSCG00000002266	13.37	6.75	8.33	6.69	4.93	3.7
1161	ENSSSCG00000002267	0	0	0	0	0	0
1162	ENSSSCG00000002268	0	0	1.07	0	0.06	0
1163	ENSSSCG00000002269	3.61	1.28	1.78	3.94	1.61	2.03
1164	ENSSSCG00000002270	0	3.74	0	0.07	1.05	0.33
1165	ENSSSCG00000002274	10.36	8.15	4.82	0.74	0.9	0.49
1166	ENSSSCG00000002275	8.73	13.24	2.78	21.34	21.02	25.84
1167	ENSSSCG00000002276	0	0.12	0	0.16	0.03	0.01
1168	ENSSSCG00000002277	0.82	0.19	0.57	1.08	0.59	0.34
1169	ENSSSCG00000002279	0	0	0	0	0.1	0
1170	ENSSSCG00000002280	4.22	0.14	2.39	1.41	2.27	0.62
1171	ENSSSCG00000002281	10.28	5.34	10.23	9.89	7.59	5.15
1172	ENSSSCG00000002283	8.55	0.87	3.17	4.19	7.32	5.89
1173	ENSSSCG00000002284	0	0	0	0	0	0
1174	ENSSSCG00000002285	0.48	0.3	1.59	2.26	2.21	1.23
1175	ENSSSCG00000002286	0	0	0	0	0	0
1176	ENSSSCG00000002287	15.39	11.43	10.93	11.18	19.29	16.31
1177	ENSSSCG00000002290	69.8	31.19	66.3	119.31	70.6	45.43
1178	ENSSSCG00000002292	0.1	0	0	0.54	0.11	0.09
1179	ENSSSCG00000002294	22.82	7.82	23.38	6.43	7.08	0.86
1180	ENSSSCG00000002295	6.14	9.83	1.31	2.52	4.57	4.91
1181	ENSSSCG00000002296	7.25	3.1	3.02	18.04	5.93	1.17
1182	ENSSSCG00000002297	0	1.38	0	0	0	0
1183	ENSSSCG00000002298	0.64	0	0	0.15	0.06	0.04
1184	ENSSSCG00000002305	0	0	1.84	0.28	0.35	0.32
1185	ENSSSCG00000002306	0	0.01	0	0.01	0	0
1186	ENSSSCG00000002307	54.81	15.35	53.05	9.64	12.86	14.68
1187	ENSSSCG00000002309	0.74	3.76	2.07	0.42	0.11	0.22
1188	ENSSSCG00000002310	0	0	0	0	0.2	0.12
1189	ENSSSCG00000002311	5.36	3.97	3.49	4.09	3.23	1.46
1190	ENSSSCG00000002313	0	0	0.01	0	0	0
1191	ENSSSCG00000002314	0.36	0	0	0	0.05	0
1192	ENSSSCG00000002315	0	0	0	0	0	0
1193	ENSSSCG00000002316	18.08	6.79	6.26	6.65	35.81	32.47
1194	ENSSSCG00000002317	0	0	0	0	0	0
1195	ENSSSCG00000002321	0	0	0	0	0	0
1196	ENSSSCG00000002322	2.98	0	1.89	0	0	0
1197	ENSSSCG00000002326	0	0	0	0	0	0
1198	ENSSSCG00000002329	3.96	0	0.16	0.18	0.09	0.02
1199	ENSSSCG00000002330	21.28	20.33	9.64	7.54	6.13	5.37
1200	ENSSSCG00000002332	9.72	4.86	8.72	3.06	3.12	2.14
1201	ENSSSCG00000002333	0	0	0	0.09	0	0.09
1202	ENSSSCG00000002337	3.56	0.72	6.19	7.34	8.56	3.58
1203	ENSSSCG00000002340	22.55	12.43	14.93	16.5	17.89	14.85
1204	ENSSSCG00000002341	0.03	0	0.23	0.07	0.05	0.03
1205	ENSSSCG00000002344	37.28	6.78	15.33	1.24	1.48	3.03
1206	ENSSSCG00000002346	3.45	10.08	0	2.34	3.3	1.15
1207	ENSSSCG00000002348	10.62	0	1.17	19.06	22.43	29.04
1208	ENSSSCG00000002349	4	0.42	3.7	7.07	4.64	6.1
1209	ENSSSCG00000002350	6.41	1.12	4.86	1.18	0.79	0.17
1210	ENSSSCG00000002351	0	0.5	3.31	25.53	38.61	71.53
1211	ENSSSCG00000002352	6.21	3.92	0	0.81	1.01	1.4
1212	ENSSSCG00000002353	0.47	0.02	2.71	0.03	0.22	0.37
1213	ENSSSCG00000002354	6.73	1.56	8.75	29.43	12.49	23.82
1214	ENSSSCG00000002355	59.88	48.16	67.49	22.42	18.37	17.33
1215	ENSSSCG00000002356	0.79	1.72	0.31	2.56	1.53	1.03
1216	ENSSSCG00000002357	0.98	5	3.33	0.75	0.44	0.39
1217	ENSSSCG00000002361	0.42	0	0	0.03	0	0.11
1218	ENSSSCG00000002363	0	0	0	0	0	0
1219	ENSSSCG00000002366	15.93	41.56	38.05	10.41	7.31	1.45
1220	ENSSSCG00000002367	8.28	16.98	1.7	2.49	4.19	4.95
1221	ENSSSCG00000002368	0	0	2.09	0.04	0.02	0.01
1222	ENSSSCG00000002370	1.58	0.6	1.8	1.01	0.64	0.36
1223	ENSSSCG00000002372	7.49	4.15	3.66	2.17	1.58	1.49
1224	ENSSSCG00000002373	0	0	0	0	0	0
1225	ENSSSCG00000002374	10.9	2.23	7.32	8.17	16.11	5.26
1226	ENSSSCG00000002375	0	0	0	0	0.14	0.08
1227	ENSSSCG00000002376	0	0	0	0	0	0
1228	ENSSSCG00000002377	44.47	9.1	3.09	0.32	0.59	0.25
1229	ENSSSCG00000002378	3.61	7.31	2.92	28.78	19.89	8.58
1230	ENSSSCG00000002379	14.18	8.76	10.41	13.38	33.33	28.36
1231	ENSSSCG00000002380	0	0	0.81	2.14	2.93	3.16
1232	ENSSSCG00000002381	0.39	0	1.15	0	0.14	0.06
1233	ENSSSCG00000002383	2.29	11.61	1.05	0.11	0	0
1234	ENSSSCG00000002385	1.15	0	0.22	0	0.01	0.09
1235	ENSSSCG00000002386	8.41	0	0	79.42	66.66	84.49
1236	ENSSSCG00000002387	2.38	0.25	5.2	0.95	1.68	2.95
1237	ENSSSCG00000002388	0	0	1.2	0.01	0	0
1238	ENSSSCG00000002389	0	0	0	0.07	0.05	0
1239	ENSSSCG00000002390	0	0.84	0	0	0.02	0
1240	ENSSSCG00000002391	0	0	0	0	0	0
1241	ENSSSCG00000002392	0	0.12	0	0	0	0
1242	ENSSSCG00000002396	4.16	4.35	0.07	0.75	1.1	0.8
1243	ENSSSCG00000002397	0	0.26	0.14	0	0.14	0.01
1244	ENSSSCG00000002398	0.31	0	0	0	0	0.02
1245	ENSSSCG00000002399	0	0	0	0	0	0
1246	ENSSSCG00000002400	1.59	0	0	0.89	0.99	1.15
1247	ENSSSCG00000002403	18.13	23.7	6.9	30.74	21.41	20.92
1248	ENSSSCG00000002404	2.75	0.07	0.43	1.01	1.18	1.72
1249	ENSSSCG00000002405	0	0	0	1.01	0	0
1250	ENSSSCG00000002406	147.34	16.62	126.78	392.79	306.94	343.36
1251	ENSSSCG00000002408	1.37	0.82	1.89	2.32	0.95	0.9
1252	ENSSSCG00000002409	0	0	0	0	0	0
1253	ENSSSCG00000002410	38.09	30.85	55.93	18.25	17.42	13.89
1254	ENSSSCG00000002411	7.49	0.03	22.69	8.15	7.18	6.46
1255	ENSSSCG00000002412	2.94	1.44	3.14	10.75	9.06	6.05
1256	ENSSSCG00000002414	14.09	18.36	7.73	4.89	7.07	4.58
1257	ENSSSCG00000002423	0.42	0	0	0	0.08	0.01
1258	ENSSSCG00000002424	57.48	18.94	79.54	155.88	200.08	169.51
1259	ENSSSCG00000002425	3.63	0.03	5.32	12.51	7.85	5.92
1260	ENSSSCG00000002426	9.18	12.16	15.59	77.26	89.8	77.01
1261	ENSSSCG00000002427	6.79	1.53	1.64	1.9	1.19	0.55
1262	ENSSSCG00000002428	0	0	0	4.87	2.58	6.1
1263	ENSSSCG00000002429	9.67	6.2	14.72	7.67	5.39	3.57
1264	ENSSSCG00000002430	7.8	8.89	15.12	9.07	32.29	22.34
1265	ENSSSCG00000002431	5.79	1.07	0.95	4.79	4.64	2.67
1266	ENSSSCG00000002432	1.14	0	0	2.55	2.16	1.58
1267	ENSSSCG00000002433	9.32	11.31	10.96	14.41	17.03	21.76
1268	ENSSSCG00000002434	7.42	0.44	6.33	0.66	0.76	1.55
1269	ENSSSCG00000002436	0.04	0	0	0.09	0.06	0.03
1270	ENSSSCG00000002438	0	0	0	0	0	0
1271	ENSSSCG00000002440	0.75	0.55	1.76	1.2	0.86	0.28
1272	ENSSSCG00000002441	17.22	10.25	26.08	24.18	22.08	19.31
1273	ENSSSCG00000002442	0	0	0	0.01	0	0
1274	ENSSSCG00000002443	4.57	0.07	17.14	33.77	24.02	5.34
1275	ENSSSCG00000002444	6.71	10.7	4.75	8	3.2	3.96
1276	ENSSSCG00000002445	35.69	75.74	22.92	37.5	30.55	25.03
1277	ENSSSCG00000002446	6.87	5.81	5.91	8.1	11.57	10.54
1278	ENSSSCG00000002447	32.69	20.55	15.35	23.5	28.23	28.18
1279	ENSSSCG00000002449	112.37	16.04	264.18	165.48	306.77	549.93
1280	ENSSSCG00000002450	0.71	0.32	0.22	0.66	0.34	0.32
1281	ENSSSCG00000002451	0.01	0	0.01	0.2	0.65	0.1
1282	ENSSSCG00000002452	153.93	23.4	57.65	232.12	58.25	79.76
1283	ENSSSCG00000002455	42.1	20.25	3.02	30.55	20.35	39.08
1284	ENSSSCG00000002456	0.1	0.26	0	0	0.11	0
1285	ENSSSCG00000002457	0.13	0	0.1	0.82	0.79	0
1286	ENSSSCG00000002458	13.53	1.6	11.53	6.04	12.43	5.43
1287	ENSSSCG00000002459	151.24	22.89	51.18	4.23	9.77	12.49
1288	ENSSSCG00000002460	17.31	7.68	9.1	19.59	17.06	15.61
1289	ENSSSCG00000002461	11.88	3.51	11.03	11.69	11.94	8.31
1290	ENSSSCG00000002462	34.27	27.2	9.74	20.31	27.9	28.69
1291	ENSSSCG00000002464	0	0	0	0	0	0
1292	ENSSSCG00000002467	0	0	0.63	0	0.02	0
1293	ENSSSCG00000002469	0	0	0	0.09	0.03	1.02
1294	ENSSSCG00000002470	153.34	74.01	69.08	39.93	48.69	69.89
1295	ENSSSCG00000002472	0	0	7.92	0	0	0
1296	ENSSSCG00000002474	71.04	35.79	43.94	128.1	113.03	92.33
1297	ENSSSCG00000002475	0.78	0	0.58	5.11	4.26	2.33
1298	ENSSSCG00000002476	0	0	0	0	0	0
1299	ENSSSCG00000002478	0.02	0	6.79	0	0	0
1300	ENSSSCG00000002479	0	0	0	0.11	0.77	0.56
1301	ENSSSCG00000002481	0	0	0	0	0	0
1302	ENSSSCG00000002483	0	0	0	0	0	0
1303	ENSSSCG00000002486	0	0	0	0	0	0
1304	ENSSSCG00000002487	0	0	0	0	0	0
1305	ENSSSCG00000002490	241.62	16.55	157.49	0.94	1.15	1.74
1306	ENSSSCG00000002494	0	0	0	0	0	0
1307	ENSSSCG00000002495	0.17	0	0.57	0	0.03	0
1308	ENSSSCG00000002496	11.95	11.51	10.37	17.7	37.19	26.35
1309	ENSSSCG00000002497	13.73	15.25	6.59	40.06	40.06	28.22
1310	ENSSSCG00000002498	9.96	20.96	5.9	22.44	18.7	14.93
1311	ENSSSCG00000002501	0	0	0	0	0	0
1312	ENSSSCG00000002502	22.97	17.55	15.17	20.73	19.77	10.34
1313	ENSSSCG00000002504	0	0.32	0	0	0.06	0
1314	ENSSSCG00000002505	33.89	39.38	21.14	18.81	14.55	23.44
1315	ENSSSCG00000002506	232.29	249.21	117.67	334.83	412.57	367.66
1316	ENSSSCG00000002507	0	0	0	0	0	0
1317	ENSSSCG00000002508	11.94	5.92	11.91	8.36	7.45	5.5
1318	ENSSSCG00000002509	26.39	15.55	40.54	89.47	108.8	78.76
1319	ENSSSCG00000002510	0	0	0	0	0.38	0.15
1320	ENSSSCG00000002512	4.91	4.42	1.96	7.53	6.49	2.84
1321	ENSSSCG00000002515	0	0	0	0	0	0
1322	ENSSSCG00000002516	2.65	0.05	7.43	12.81	9.93	2.91
1323	ENSSSCG00000002517	0	0.28	0.03	0.09	0.36	0
1324	ENSSSCG00000002520	0.02	0.37	0	0.17	0.02	0.18
1325	ENSSSCG00000002523	0.93	1.35	0.64	0.1	0.06	0.12
1326	ENSSSCG00000002524	0	0	0	0.71	1.72	0.4
1327	ENSSSCG00000002525	41	29.27	30.87	37.14	34.49	15.91
1328	ENSSSCG00000002526	10.64	4.88	20.82	9.7	8.55	6.55
1329	ENSSSCG00000002528	0.23	0.54	0	0.1	0.07	0.08
1330	ENSSSCG00000002529	10.28	3.41	4.42	0	6.84	2.8
1331	ENSSSCG00000002530	14.01	0.21	0.06	7.77	6.44	12.73
1332	ENSSSCG00000002531	0.27	0.47	4.13	2.22	1.72	2.14
1333	ENSSSCG00000002532	0.36	0.72	0	1.4	1.99	1.12
1334	ENSSSCG00000002533	7.4	3.68	10.24	31.23	29.7	17.28
1335	ENSSSCG00000002535	709.76	588.89	752.72	738.07	740.3	739.51
1336	ENSSSCG00000002536	3.1	0	0	1.42	2.07	0.7
1337	ENSSSCG00000002540	26.35	63.87	24.94	84.34	81.89	55.53
1338	ENSSSCG00000002541	0	0	0	0	0	0
1339	ENSSSCG00000002544	27.97	10.98	11.51	20.8	29.32	8.75
1340	ENSSSCG00000002546	0.57	0.3	0	0	0.11	0.02
1341	ENSSSCG00000002547	83.06	34.27	74.18	90.13	74.34	44.61
1342	ENSSSCG00000002550	59.48	7.57	54.07	5.55	9.68	3.85
1343	ENSSSCG00000002552	0.05	0.03	0	0.12	0.39	0.15
1344	ENSSSCG00000002554	0	0	0	0	0	0
1345	ENSSSCG00000002555	0.18	0.49	1.08	0.13	0.13	0.03
1346	ENSSSCG00000002557	0	0	9.02	1.35	7.23	4.19
1347	ENSSSCG00000002558	0	0	0	0.01	0	0
1348	ENSSSCG00000002559	18.16	0	23.53	22.73	25.04	5.73
1349	ENSSSCG00000002573	0	0	0	0	0	0
1350	ENSSSCG00000002579	0	0	0	0	0	0
1351	ENSSSCG00000002581	0	0	0	0	0	0
1352	ENSSSCG00000002585	0	0	0	0.06	0.07	0
1353	ENSSSCG00000002589	0	0	0	0.95	0.19	0
1354	ENSSSCG00000002594	0	0	0	0	0	0
1355	ENSSSCG00000002600	0	0	0	0	0	0
1356	ENSSSCG00000002601	0	0	0	0	0	0
1357	ENSSSCG00000002607	0	0	0	0	0	0
1358	ENSSSCG00000002608	0	0	0	0	0	0
1359	ENSSSCG00000002610	0	0	0	0	0	0
1360	ENSSSCG00000002613	0	0	0	0	0	0
1361	ENSSSCG00000002618	8.96	0	0.6	0.62	0.37	0.13
1362	ENSSSCG00000002620	101.87	76.03	20.03	43.21	37.3	25.07
1363	ENSSSCG00000002622	216.19	66.01	42.32	165.43	190.53	269.85
1364	ENSSSCG00000002623	0.88	0	0	0.47	0.43	1.91
1365	ENSSSCG00000002625	0	0	0	0	0	0
1366	ENSSSCG00000002627	41.74	9.36	1.01	25.69	13.71	16.43
1367	ENSSSCG00000002628	0	0.29	0.62	0.64	0.25	0.38
1368	ENSSSCG00000002629	9.19	0.54	4.56	13.59	14.77	17.32
1369	ENSSSCG00000002632	0	0.86	0	0.29	0.58	0.02
1370	ENSSSCG00000002633	0	0	0.01	0.01	0.01	0.06
1371	ENSSSCG00000002635	3.18	0.05	0.09	0.04	0.02	0.09
1372	ENSSSCG00000002637	0	0	0	0	0	0
1373	ENSSSCG00000002639	4.42	1.52	9.99	3.96	1.02	1.21
1374	ENSSSCG00000002640	0.78	0.68	0.23	0.43	0.08	0.39
1375	ENSSSCG00000002642	0.02	0	0.32	0.02	0.03	0.04
1376	ENSSSCG00000002645	0	0.63	0.6	0.12	0	0
1377	ENSSSCG00000002646	0	0	1.87	0.64	0.35	0.27
1378	ENSSSCG00000002648	0	0	0	0.07	0	0.3
1379	ENSSSCG00000002650	0.6	0	5.63	0.87	0.53	0
1380	ENSSSCG00000002651	1.26	0	0	0.08	0.18	0.02
1381	ENSSSCG00000002652	0	0.01	0.6	0.08	0.19	0.08
1382	ENSSSCG00000002653	66.58	10.26	4.58	31.05	33.29	13.81
1383	ENSSSCG00000002654	1.02	0.67	1.78	0.72	0.73	0.61
1384	ENSSSCG00000002655	31.7	28.96	15.28	58.38	47.34	60.95
1385	ENSSSCG00000002656	13.25	4.39	6.97	4.61	5.08	4.18
1386	ENSSSCG00000002657	6.78	0	0.22	6.63	9.18	7.46
1387	ENSSSCG00000002658	0	0	0	0	0	0
1388	ENSSSCG00000002660	1.02	0.12	1.39	0.69	1.8	1.67
1389	ENSSSCG00000002662	0	0	0	0	0	0
1390	ENSSSCG00000002664	0.41	0.87	1.13	1.31	1.07	0.97
1391	ENSSSCG00000002666	0.14	0	0.49	0.09	0.02	0.04
1392	ENSSSCG00000002667	0.24	0	0.25	0.26	1.16	0.16
1393	ENSSSCG00000002668	0	0.73	0	0	0	0
1394	ENSSSCG00000002669	0.04	0.02	0.13	0	0	0
1395	ENSSSCG00000002670	11.66	16.48	6.52	5.58	10.52	5.23
1396	ENSSSCG00000002671	0.44	1.49	0	1.25	2	0.34
1397	ENSSSCG00000002672	0	0	0	0	0	0.01
1398	ENSSSCG00000002675	0	0	0	0.04	0.16	0
1399	ENSSSCG00000002680	0.1	0	1.13	0.29	0.14	0.21
1400	ENSSSCG00000002681	4.71	3.97	0.04	4.09	4.42	4.43
1401	ENSSSCG00000002682	0.1	0.73	0.58	0.05	0.86	0.12
1402	ENSSSCG00000002684	15.55	13.41	5.54	10.02	10.27	10.77
1403	ENSSSCG00000002688	1.61	1.61	1.62	2.79	4.4	1.91
1404	ENSSSCG00000002689	0.01	0.23	1.66	0.17	0.33	0
1405	ENSSSCG00000002690	5.32	0.71	4.34	2.85	2.66	2.04
1406	ENSSSCG00000002696	0	0.83	0	0	0	0
1407	ENSSSCG00000002697	1.31	0	5.72	0.05	0	0
1408	ENSSSCG00000002700	0	0	0	0	0	0
1409	ENSSSCG00000002701	11.62	12.09	14.22	10.19	11.46	5.98
1410	ENSSSCG00000002703	28.17	39.99	52	164.22	137.22	65.74
1411	ENSSSCG00000002704	64.81	36.82	18.32	110.56	59.61	64.03
1412	ENSSSCG00000002706	4.85	0.15	9.83	5.01	3.28	6.4
1413	ENSSSCG00000002707	444.11	173.97	282.16	438.66	574.39	838.07
1414	ENSSSCG00000002708	0.14	1.26	2.09	1.23	1.26	0.43
1415	ENSSSCG00000002709	0.12	0.47	0.42	0.36	0.6	0.17
1416	ENSSSCG00000002712	0	0	0	0	0	0
1417	ENSSSCG00000002714	0.77	0.75	0.76	4.87	3.13	1.65
1418	ENSSSCG00000002715	12.59	1.79	0.68	6.07	5.12	3.12
1419	ENSSSCG00000002716	0	3.13	0	0.89	1	0.82
1420	ENSSSCG00000002718	0	0	0	0	0	0
1421	ENSSSCG00000002719	7.4	0.06	0.35	0.27	0.36	0.08
1422	ENSSSCG00000002720	0	0	0	0	0	0
1423	ENSSSCG00000002722	16.54	1.56	2	14.28	6.99	4.19
1424	ENSSSCG00000002723	0	0	1.76	0.71	0.69	1.01
1425	ENSSSCG00000002724	3.87	9.03	2.53	4.02	1.21	2.67
1426	ENSSSCG00000002729	0.04	0.32	0.12	0.53	0.3	0.12
1427	ENSSSCG00000002730	0	0	0	0	0	0.02
1428	ENSSSCG00000002734	0	0.35	0	0	0.02	0
1429	ENSSSCG00000002736	0	2.59	0	2.24	1.78	0.5
1430	ENSSSCG00000002737	3.35	0.74	6.84	2.96	0.28	0.28
1431	ENSSSCG00000002738	1.79	0	0	0.68	3.15	6.42
1432	ENSSSCG00000002739	1.74	0	1.1	12.28	5.67	1.54
1433	ENSSSCG00000002740	4.91	5	3.42	5.45	7.6	4.44
1434	ENSSSCG00000002741	2.89	0.03	2.37	1.94	2.11	1.67
1435	ENSSSCG00000002743	18.3	8.85	9.7	20.68	11.92	13.53
1436	ENSSSCG00000002745	0	0	0	0	0	0
1437	ENSSSCG00000002746	3.08	2.04	3.01	9.93	17.26	10.03
1438	ENSSSCG00000002747	98.7	37.91	90.59	36.57	64.18	39
1439	ENSSSCG00000002748	1.21	1.74	1.09	2.45	2.69	2.7
1440	ENSSSCG00000002749	1.94	0	1.75	0	0.78	0.62
1441	ENSSSCG00000002752	0.96	0.56	2.92	1.61	1.34	0.58
1442	ENSSSCG00000002753	10.43	1.23	3.69	6.22	10.22	5.76
1443	ENSSSCG00000002754	0.02	0	2.14	0.7	0.22	0
1444	ENSSSCG00000002755	0.2	5.17	1.71	0.29	0.36	0.02
1445	ENSSSCG00000002759	9.1	0.08	0.8	1.76	1.91	1.62
1446	ENSSSCG00000002761	0	0	0	0	0	0
1447	ENSSSCG00000002762	2.39	5.06	6.79	2.7	2.5	2.81
1448	ENSSSCG00000002763	0	2.11	0	0.94	1.39	0.15
1449	ENSSSCG00000002764	0.97	0.29	0	0	0	0
1450	ENSSSCG00000002767	0	0	0	0	0.84	0.08
1451	ENSSSCG00000002768	4.41	0	1.38	1.02	2.12	0.67
1452	ENSSSCG00000002769	150.32	58.6	50.45	104.83	99.41	65.54
1453	ENSSSCG00000002771	3.01	0.17	0.62	1.72	1.5	1.08
1454	ENSSSCG00000002774	0.33	1.1	0.97	4.96	1.39	0.91
1455	ENSSSCG00000002775	0	0	0	0	0	0
1456	ENSSSCG00000002776	19.18	28.94	5.29	38.92	49.27	33.53
1457	ENSSSCG00000002777	3.02	0	0.35	5.71	4.26	0.42
1458	ENSSSCG00000002778	0	0.16	0	2.83	0.69	1.27
1459	ENSSSCG00000002779	0	0.59	0	0.69	1.52	0.11
1460	ENSSSCG00000002781	0	0	0.05	3.08	0.95	0.42
1461	ENSSSCG00000002782	0	0	0	0.03	0	0
1462	ENSSSCG00000002783	0	0	0	0	0	0
1463	ENSSSCG00000002786	0	0	0	0	0	0
1464	ENSSSCG00000002787	18.24	13.19	5.32	38.26	17.07	9.1
1465	ENSSSCG00000002788	0.94	0	2.04	0	0.34	0
1466	ENSSSCG00000002790	3.47	8.62	2.74	10.72	8.33	3.32
1467	ENSSSCG00000002792	0.23	0	0	0	0	0
1468	ENSSSCG00000002793	0.98	0	0	0	0	0
1469	ENSSSCG00000002795	0	0.89	0.41	0.09	0.06	0
1470	ENSSSCG00000002799	12.52	14.02	12.18	7.76	5.64	4.11
1471	ENSSSCG00000002802	8.06	2.99	1.87	6.17	4.6	3.26
1472	ENSSSCG00000002803	0	3.79	4.22	2.46	4.31	2.93
1473	ENSSSCG00000002804	16.45	27.18	29.09	20.51	23.7	23.37
1474	ENSSSCG00000002805	90.98	1.36	39.33	6.94	5.61	24.13
1475	ENSSSCG00000002806	0.01	0.05	0.01	0.05	0.06	0
1476	ENSSSCG00000002807	0	0	0	6.58	2.32	0.16
1477	ENSSSCG00000002808	0.03	0	0.89	0	0	0
1478	ENSSSCG00000002809	0	0	0	0	0	0
1479	ENSSSCG00000002810	0	0	0	0	0	0
1480	ENSSSCG00000002811	0	0	0	0.03	0	0.04
1481	ENSSSCG00000002812	0	0	0.53	0.01	0	0
1482	ENSSSCG00000002813	1.01	3.11	2.43	1.17	0.79	0.48
1483	ENSSSCG00000002814	0	0	0	0	0	0
1484	ENSSSCG00000002815	6.22	2.95	4.94	0.59	1.42	0.47
1485	ENSSSCG00000002817	7.25	13.16	4.75	3.83	8.58	4.76
1486	ENSSSCG00000002818	384.23	36.03	229.78	247.87	169.01	85.15
1487	ENSSSCG00000002819	12.82	21.32	1.73	25.28	23.97	13.71
1488	ENSSSCG00000002820	9.18	4.73	1.28	0.41	0.01	0.09
1489	ENSSSCG00000002821	33.04	71.45	16.62	23.78	28.32	14.52
1490	ENSSSCG00000002822	38.31	53.48	10.88	89.42	74.05	32.05
1491	ENSSSCG00000002825	0.13	0.32	2.14	0	0.04	0
1492	ENSSSCG00000002827	0	0	0	0	0	0
1493	ENSSSCG00000002828	0	0	1.26	0	0.21	0
1494	ENSSSCG00000002829	0	0.01	7.49	0.79	0.05	0
1495	ENSSSCG00000002830	0	0.65	0	0	0	0
1496	ENSSSCG00000002831	0.7	0.22	0.26	0	0	0
1497	ENSSSCG00000002834	0	0	0	0	0	0
1498	ENSSSCG00000002835	8.75	0	0.2	0	0	0
1499	ENSSSCG00000002836	0	0	0	0	0.02	0
1500	ENSSSCG00000002838	0	1.02	0	1.04	0.33	0.6
1501	ENSSSCG00000002839	0	0	0	0	0	0
1502	ENSSSCG00000002841	0.52	1.21	2.94	3.19	3.08	3.41
1503	ENSSSCG00000002844	20.12	3.17	2.03	26.03	23.41	11.28
1504	ENSSSCG00000002846	58.45	64.96	82.46	78.23	88.5	76.61
1505	ENSSSCG00000002847	0.99	0.45	0.12	4.34	3.76	3.69
1506	ENSSSCG00000002849	9.5	17.06	18.14	70.25	83.34	73.21
1507	ENSSSCG00000002850	0	0	0	0	0	0
1508	ENSSSCG00000002852	0	0	0.41	0	0	0
1509	ENSSSCG00000002854	0.53	2.25	0.64	1.65	3.98	4.25
1510	ENSSSCG00000002855	40.68	24.91	31.39	46.75	32.64	21.38
1511	ENSSSCG00000002857	9.94	9.22	11.93	6.49	4.83	4.33
1512	ENSSSCG00000002859	0.22	0.56	7.63	4.9	3.96	2.09
1513	ENSSSCG00000002860	27.36	55.94	39.59	45.48	146.28	111.86
1514	ENSSSCG00000002862	0	0	0	0	0	0
1515	ENSSSCG00000002863	0	0	0	0	0.01	0
1516	ENSSSCG00000002864	0	0	1.44	0	0	0
1517	ENSSSCG00000002865	8.54	9.98	2.3	19.36	14.78	11.11
1518	ENSSSCG00000002866	0	0	0	0	0.05	0
1519	ENSSSCG00000002867	7.08	4.49	1.11	7.29	10.49	12.93
1520	ENSSSCG00000002868	8.9	2.23	10.32	13.96	9.09	11.34
1521	ENSSSCG00000002869	17.31	23.07	35.77	14.85	13.03	10.56
1522	ENSSSCG00000002872	1.17	4.99	0.69	2.74	2.51	4.3
1523	ENSSSCG00000002873	4.98	5.45	9.86	5.14	2.66	2.42
1524	ENSSSCG00000002875	6.69	2.03	10.35	18.02	15.72	32.87
1525	ENSSSCG00000002876	0.65	0	0	0.98	1.79	0.99
1526	ENSSSCG00000002877	1.19	3.43	1.01	17.66	11.93	22.38
1527	ENSSSCG00000002879	0.02	0	0	0	0.02	0.44
1528	ENSSSCG00000002880	0	0	0	0	0	0
1529	ENSSSCG00000002882	0	0	0	0	0	0
1530	ENSSSCG00000002883	0	0	0.28	0	0	0
1531	ENSSSCG00000002884	22.31	2.19	39.85	69.18	41.85	29.94
1532	ENSSSCG00000002885	10.11	6.96	15	3.94	5.98	3.68
1533	ENSSSCG00000002887	0.29	0	0.02	1.88	1.07	0.98
1534	ENSSSCG00000002888	0	0	0	0	0	0
1535	ENSSSCG00000002891	0	0	0	0	0	0
1536	ENSSSCG00000002893	0	0	0	0	0.2	0
1537	ENSSSCG00000002895	1.58	0.78	5.12	1.82	1.46	0.65
1538	ENSSSCG00000002898	8.46	25.34	4.46	14.58	12.45	16.13
1539	ENSSSCG00000002900	3.57	4.44	6.53	9.59	6.42	2.94
1540	ENSSSCG00000002901	0.26	9.72	2.26	4.18	6.72	6.89
1541	ENSSSCG00000002902	0	0	0	0	0	0
1542	ENSSSCG00000002903	0	0	0	0	0	0
1543	ENSSSCG00000002904	0	0.79	0.59	1.64	0.68	0.54
1544	ENSSSCG00000002905	16.49	1.88	38.22	34.61	41.61	18.76
1545	ENSSSCG00000002906	0.14	0.05	0	0.1	0	0
1546	ENSSSCG00000002907	14.47	4.48	12.94	3.57	5.72	7.65
1547	ENSSSCG00000002908	0	2.15	0	0.37	0.87	0.23
1548	ENSSSCG00000002910	0	0	0	0.51	0	0.83
1549	ENSSSCG00000002913	0	0	0	0.04	0.12	0
1550	ENSSSCG00000002915	0	0	0	0	0	0
1551	ENSSSCG00000002916	0	0.1	4.39	0.72	0.78	0.07
1552	ENSSSCG00000002917	0.17	0.13	0.1	0	0.01	0
1553	ENSSSCG00000002918	3.63	0	0	0	0	0.21
1554	ENSSSCG00000002919	0	0	0	0	0	0
1555	ENSSSCG00000002921	5.01	4.81	2.27	3.44	4.7	1.78
1556	ENSSSCG00000002923	0.54	0.3	1.76	0.01	0	0.06
1557	ENSSSCG00000002926	206.99	20.72	164.33	379.12	322.06	328.96
1558	ENSSSCG00000002927	1.04	0	1.53	0.23	0.13	0.05
1559	ENSSSCG00000002929	0	0	0	0	0	0
1560	ENSSSCG00000002930	2.97	9.17	11.41	11.95	10.35	11.37
1561	ENSSSCG00000002931	0.36	10.31	1.44	2.43	2.22	2.38
1562	ENSSSCG00000002932	2.8	3.46	2.33	85.16	76.4	91.44
1563	ENSSSCG00000002933	1.2	0.89	2.28	3.26	6.35	5.11
1564	ENSSSCG00000002935	2.94	5.12	38.08	17.44	13.27	16.65
1565	ENSSSCG00000002937	2.73	8.26	0.73	4.57	2.69	1.83
1566	ENSSSCG00000002938	0.67	2.7	3.24	12.39	11.69	10.95
1567	ENSSSCG00000002941	0	0	0	0	0	0
1568	ENSSSCG00000002944	0	0	0	0.29	0	0
1569	ENSSSCG00000002950	0.03	0.04	0.42	0.14	0.1	0.04
1570	ENSSSCG00000002952	3.02	0	3.44	2.13	11.05	1.39
1571	ENSSSCG00000002953	0	0	0.21	0.52	4.08	1.99
1572	ENSSSCG00000002954	136.32	59.47	58.26	52.15	80.17	40.57
1573	ENSSSCG00000002955	0.08	0.37	0.11	0.24	0.13	0.25
1574	ENSSSCG00000002957	0	0.58	0	0	0.06	0.04
1575	ENSSSCG00000002959	0	0	2.62	0	0.2	0.94
1576	ENSSSCG00000002960	0	0.04	0	0.04	0.03	0
1577	ENSSSCG00000002962	2.19	3.63	2.43	0.59	1.81	1.56
1578	ENSSSCG00000002963	139.93	8.51	45.26	23.2	42.28	32
1579	ENSSSCG00000002965	2.22	2.72	8.82	2.91	2.88	2.28
1580	ENSSSCG00000002967	1.95	0.02	0	0.47	0.45	0.16
1581	ENSSSCG00000002968	89.84	7.99	13.49	0	0	0
1582	ENSSSCG00000002969	58.96	10.82	14.33	0.07	0.14	0.08
1583	ENSSSCG00000002971	0	0	0	0	0	0
1584	ENSSSCG00000002972	0	0	0	0	0	0.61
1585	ENSSSCG00000002977	0	0	0	0	0	0.27
1586	ENSSSCG00000002978	0	0	3.3	0.09	0.74	0
1587	ENSSSCG00000002980	0	0	0.13	0	0	0
1588	ENSSSCG00000002981	0	0	0	0	0.04	0
1589	ENSSSCG00000002983	0	0	0	0	0	0
1590	ENSSSCG00000002986	0	1.04	0	0	0	0
1591	ENSSSCG00000002987	2.32	0.29	0	0.21	0.33	0.52
1592	ENSSSCG00000002988	0.55	1.15	0.72	2.02	2.12	1.59
1593	ENSSSCG00000002989	4.95	3.1	12.82	1.84	2.06	0.72
1594	ENSSSCG00000002990	0	0	0	4.13	9.68	3.86
1595	ENSSSCG00000002991	0	0	0	0	0	0
1596	ENSSSCG00000002993	0	0	0	0.06	0	0
1597	ENSSSCG00000002994	0.06	0.07	0.31	0.11	0.34	0
1598	ENSSSCG00000002995	0	0.77	0	0	0.32	0.05
1599	ENSSSCG00000002996	13.62	3.96	12.25	3.25	5.03	2.92
1600	ENSSSCG00000002997	0	0	0	0	0	0
1601	ENSSSCG00000002998	3.88	0	0.8	15.42	13.19	10.54
1602	ENSSSCG00000003000	0	0.09	0	0.34	0.2	0
1603	ENSSSCG00000003006	0	0	0	0	0	0.01
1604	ENSSSCG00000003011	0	0	0	0	0	0
1605	ENSSSCG00000003012	0	0	0	0	0	0
1606	ENSSSCG00000003013	1.52	0	0	0	0.05	0
1607	ENSSSCG00000003015	21.69	6.94	7	31.28	30.33	15.55
1608	ENSSSCG00000003016	4.11	1.32	3.29	1.95	1.17	0.86
1609	ENSSSCG00000003017	0.33	0.14	0.4	0.02	0.08	0.02
1610	ENSSSCG00000003018	1.16	0.96	1.66	0.07	1.36	0.03
1611	ENSSSCG00000003021	0	0.08	0	0	0	0.05
1612	ENSSSCG00000003022	0	0	0	1.04	0.59	0.51
1613	ENSSSCG00000003024	3.04	0	0	5.01	1.41	4.55
1614	ENSSSCG00000003030	1.28	0.43	0.29	0.44	0.17	0.19
1615	ENSSSCG00000003035	4	3.12	0.67	10.99	3.88	1.93
1616	ENSSSCG00000003037	28.91	4.62	14.01	0.36	0.75	0.09
1617	ENSSSCG00000003038	1.09	0	0.09	0	0	0.07
1618	ENSSSCG00000003040	0.8	0	0	0.37	0.38	0
1619	ENSSSCG00000003042	236.05	116.31	190.7	6.42	3.53	2.84
1620	ENSSSCG00000003043	0	0	0	0	0.24	0
1621	ENSSSCG00000003044	2.17	0	0.29	0.83	0.18	0.58
1622	ENSSSCG00000003045	0.95	0.07	0.05	0.7	0.6	0.46
1623	ENSSSCG00000003046	4.23	5.32	22.38	14.26	8.68	3.84
1624	ENSSSCG00000003047	0	0.03	0	0	0.02	0
1625	ENSSSCG00000003048	0	0	0	0	0	0
1626	ENSSSCG00000003049	0	0.47	0	4.04	2.57	2.46
1627	ENSSSCG00000003051	0	0	0	0	0	0
1628	ENSSSCG00000003052	0	0	0	0	0	0
1629	ENSSSCG00000003053	0	0	0	0	0	0
1630	ENSSSCG00000003054	0.28	0	4.57	0.36	1.57	0
1631	ENSSSCG00000003055	0.43	0	0.07	0.47	0.28	0.3
1632	ENSSSCG00000003059	0.25	0	0.06	0	0.06	0.2
1633	ENSSSCG00000003061	0.02	0	0.5	0	0	0
1634	ENSSSCG00000003062	30.06	16.86	7.19	49.56	58.45	24.86
1635	ENSSSCG00000003063	0.61	1.55	3.17	0.47	0.58	0.51
1636	ENSSSCG00000003064	11.1	12.45	8.79	8.07	10.14	15.43
1637	ENSSSCG00000003066	0	0	0	0	0	0
1638	ENSSSCG00000003068	1.37	0	0.13	0.01	0.24	0
1639	ENSSSCG00000003069	1.02	1.83	1.27	3.24	3.7	2.91
1640	ENSSSCG00000003070	0	0	0	2.39	1.99	1.05
1641	ENSSSCG00000003071	0	0	0	0	0.02	0
1642	ENSSSCG00000003072	110.44	74.46	78.7	57.24	49.29	48.63
1643	ENSSSCG00000003073	0	0	0	0	0.24	0
1644	ENSSSCG00000003076	0.33	1.83	0	2.11	1.41	1.2
1645	ENSSSCG00000003077	0	0	0.1	0.23	0.3	0.49
1646	ENSSSCG00000003078	0.55	0.12	0.03	0.87	0.99	0.41
1647	ENSSSCG00000003079	0	0.26	0.3	0	0.04	0.1
1648	ENSSSCG00000003080	6.1	0	1.74	2.01	2.75	1.54
1649	ENSSSCG00000003081	0	0	0	0	0	0
1650	ENSSSCG00000003083	0	0.01	0	0.05	0	0
1651	ENSSSCG00000003085	0.13	0	0.18	0.11	0.15	0
1652	ENSSSCG00000003086	0	0	0.2	0	0	0
1653	ENSSSCG00000003088	7.66	1.62	70.15	5.77	10.76	3.12
1654	ENSSSCG00000003089	1.8	0.42	3.48	1.45	0.66	0.06
1655	ENSSSCG00000003090	0.14	2.5	0.92	0.07	0.02	0
1656	ENSSSCG00000003091	0.57	0.29	0	0	0	0
1657	ENSSSCG00000003092	0	0.09	0	0	0	0
1658	ENSSSCG00000003093	0.15	0.07	0.01	0.02	0.02	0.21
1659	ENSSSCG00000003096	0	0	0	0.49	0	0
1660	ENSSSCG00000003098	0	0	0.48	12.55	3.2	0.75
1661	ENSSSCG00000003100	11.69	3.34	7.44	9.33	10.44	11.37
1662	ENSSSCG00000003101	0	0	0	0	0	0
1663	ENSSSCG00000003102	0	0	0.04	0.04	0.04	0.17
1664	ENSSSCG00000003103	0	0.03	0.23	0	0.03	0.01
1665	ENSSSCG00000003104	1.56	1.49	4	2.93	1.8	1.35
1666	ENSSSCG00000003105	29.38	11.62	17.82	43.08	34.17	18.16
1667	ENSSSCG00000003106	8.19	14.58	8.36	13.75	24.63	17.76
1668	ENSSSCG00000003107	7.37	3.12	16.14	6.47	4.37	1.99
1669	ENSSSCG00000003108	2.52	3.6	1.92	3.73	2.28	1.16
1670	ENSSSCG00000003109	14.19	0.16	6.6	0.89	1.15	1.23
1671	ENSSSCG00000003110	1.02	1.29	0.75	1.16	1.59	0.36
1672	ENSSSCG00000003111	14.54	3.96	2.6	25.01	20.89	11.29
1673	ENSSSCG00000003112	0	1.04	0	0	0.13	0
1674	ENSSSCG00000003113	0	0	0	0	0.05	0
1675	ENSSSCG00000003114	0.04	0.04	0	0.24	0.45	0.13
1676	ENSSSCG00000003115	1.64	0.27	2.73	0.71	0.48	0.26
1677	ENSSSCG00000003119	0.3	0.15	0	0.25	1.04	0.42
1678	ENSSSCG00000003120	0.31	0.03	1.52	4.5	4.27	3.32
1679	ENSSSCG00000003121	0	0.07	0.09	0.06	0.11	0
1680	ENSSSCG00000003123	0	0	0	0	0	0
1681	ENSSSCG00000003124	0	0	0	0	0	0
1682	ENSSSCG00000003125	0	0	0	0	0	0.06
1683	ENSSSCG00000003126	0	0	0	0	0	0
1684	ENSSSCG00000003128	0.72	0.07	0.12	2.63	1.47	0.5
1685	ENSSSCG00000003129	0.31	0.14	0	0	0	0
1686	ENSSSCG00000003131	0	0	0	0.34	1	1.37
1687	ENSSSCG00000003132	73.75	7.69	36.03	42.99	29.17	19.65
1688	ENSSSCG00000003133	0	0.74	0	0	0	0
1689	ENSSSCG00000003134	2.1	0.01	5.96	0.22	0.64	0.08
1690	ENSSSCG00000003135	5.32	0	0.37	0.05	0	0
1691	ENSSSCG00000003136	20.24	4.32	13.06	2.3	1.75	0.63
1692	ENSSSCG00000003137	1.53	0.06	0.67	0	0	0.03
1693	ENSSSCG00000003138	4.52	0	5.44	0.5	0.68	1.55
1694	ENSSSCG00000003139	1.11	3.71	4.24	5.89	4.59	2.97
1695	ENSSSCG00000003140	0	0	0	0.47	0.82	0
1696	ENSSSCG00000003142	0	0	0	0	0.06	0
1697	ENSSSCG00000003143	3.59	0	0	0	0.32	0
1698	ENSSSCG00000003144	0	0.37	0.75	0.06	0.12	0.13
1699	ENSSSCG00000003145	0	0.96	0.36	0.2	0.1	0.38
1700	ENSSSCG00000003146	0	0	0	0.54	0.36	0.64
1701	ENSSSCG00000003147	1.06	1.16	0	0.34	0.03	0
1702	ENSSSCG00000003148	0.94	2.57	1.24	2.21	1.98	1.18
1703	ENSSSCG00000003149	0.03	0.03	0.52	0	0.03	0
1704	ENSSSCG00000003150	10.13	7.52	1.51	0.7	1.53	0.73
1705	ENSSSCG00000003152	0.88	0.18	3.64	0.47	0.01	0.04
1706	ENSSSCG00000003153	28624.3	12221	5011.35	5055.81	8635.41	16974.4
1707	ENSSSCG00000003154	22.71	27.26	14.99	3.62	7.24	15.47
1708	ENSSSCG00000003155	4.45	22.27	5.39	1.13	0.66	0.19
1709	ENSSSCG00000003156	0	0	0	0	0	0
1710	ENSSSCG00000003157	4.11	0.79	10.59	0.61	3.11	2.18
1711	ENSSSCG00000003158	0.14	0	1.02	0.69	0.55	0
1712	ENSSSCG00000003159	0.62	0	0	0.07	0	0
1713	ENSSSCG00000003160	0	0	0	0	0	0
1714	ENSSSCG00000003161	0	0	0	0	0	0
1715	ENSSSCG00000003165	288.85	22.95	139.78	10.29	16.13	20.89
1716	ENSSSCG00000003166	0	0	0	0	0	0
1717	ENSSSCG00000003167	0.4	0	0.22	0	0	0
1718	ENSSSCG00000003168	0.23	2.05	6.92	3.19	1.4	1.87
1719	ENSSSCG00000003169	17.35	7.23	5.9	4.51	12.84	8.17
1720	ENSSSCG00000003170	18.33	0.53	16.06	0.12	0.26	0.02
1721	ENSSSCG00000003171	0	7.78	0	0	0	0
1722	ENSSSCG00000003172	0	0	0.03	0	0.1	0.07
1723	ENSSSCG00000003177	7.03	0	7.25	0	0.57	0.36
1724	ENSSSCG00000003178	0.24	4.63	1.76	0	0.11	0
1725	ENSSSCG00000003183	0.1	0.11	1.73	0.71	0	0
1726	ENSSSCG00000003187	2.11	4.47	5.1	0.93	0.76	0.18
1727	ENSSSCG00000003189	10.36	3	35.18	64.38	19.75	14.65
1728	ENSSSCG00000003191	0.02	0.18	0.25	0	0	0
1729	ENSSSCG00000003192	0.04	0	0	0	0	0
1730	ENSSSCG00000003193	1.4	0.38	3.69	0	0.01	0
1731	ENSSSCG00000003194	0.32	0.71	5.34	1.21	1.29	0.69
1732	ENSSSCG00000003195	1.33	0.01	1.67	0	0.01	0
1733	ENSSSCG00000003196	9.91	1.62	16.27	23.66	13.09	6.6
1734	ENSSSCG00000003197	0.2	0.04	1.07	3.04	1.95	0.53
1735	ENSSSCG00000003198	0.45	0	0.04	0.04	0.02	0
1736	ENSSSCG00000003199	0.11	1.08	0.29	0.04	0.18	0.02
1737	ENSSSCG00000003201	0.68	1.46	0.16	0.22	0.13	0.26
1738	ENSSSCG00000003204	4.5	2.54	0.38	0.38	0.95	0.03
1739	ENSSSCG00000003207	0	0	0	0	0	0
1740	ENSSSCG00000003211	12	2.83	12.24	14.91	5.42	1.6
1741	ENSSSCG00000003212	0.61	1.44	1.83	0.02	0.11	0.06
1742	ENSSSCG00000003214	1.26	1.31	8.45	0.1	0.14	0.18
1743	ENSSSCG00000003216	0.82	1.46	4.08	0.7	1.19	1.27
1744	ENSSSCG00000003217	8.12	6.11	5.45	5.64	16.46	6.97
1745	ENSSSCG00000003218	0	0	0	0	0.29	0
1746	ENSSSCG00000003219	0.43	1.53	0	1.47	2	0.68
1747	ENSSSCG00000003222	0.12	0.02	0	0	0	0.01
1748	ENSSSCG00000003225	0.11	0	0	0	0.11	0
1749	ENSSSCG00000003226	0	0	0	0.38	0.14	0.04
1750	ENSSSCG00000003227	0.01	0	0	0	0	0
1751	ENSSSCG00000003228	0	0	0	0	0	0
1752	ENSSSCG00000003229	1.67	0	10.72	2.26	1.09	0
1753	ENSSSCG00000003230	0	0	0	0	0	0
1754	ENSSSCG00000003231	0	0	0	0	0	0
1755	ENSSSCG00000003232	0	0	0	0	0	0
1756	ENSSSCG00000003233	0	0	0.45	0.92	0.36	0.12
1757	ENSSSCG00000003234	0	0	0	1.11	1.04	0.3
1758	ENSSSCG00000003235	2.23	0	0.76	0.38	0.53	0.06
1759	ENSSSCG00000003236	0	0.67	4.1	0	0.03	0
1760	ENSSSCG00000003238	0.56	0.05	0	0.16	0.4	0
1761	ENSSSCG00000003239	2.52	0.3	1.56	12.67	5.18	2.05
1762	ENSSSCG00000003240	1.18	13.9	0.17	6.05	2.41	4.41
1763	ENSSSCG00000003241	5.2	2.48	5.57	7	2.44	4.87
1764	ENSSSCG00000003243	0	0	2.22	3.38	1.94	1.44
1765	ENSSSCG00000003247	0	0	0	0	0	0
1766	ENSSSCG00000003248	0	0	0.21	0	0	0
1767	ENSSSCG00000003251	0	0	0	0	0	0.04
1768	ENSSSCG00000003253	1.54	2.34	1.32	2.52	2.48	1.44
1769	ENSSSCG00000003255	0	0.38	0	0.42	0.09	0
1770	ENSSSCG00000003256	0	0.48	0	0	0	0
1771	ENSSSCG00000003257	0.11	0.81	2.85	1.15	1.16	0.27
1772	ENSSSCG00000003259	0	0	0	0	0	0
1773	ENSSSCG00000003261	5.34	2.82	24.53	2.04	7.21	4.71
1774	ENSSSCG00000003262	5.46	5.1	12.68	0.17	0.75	0.49
1775	ENSSSCG00000003263	8.25	5.24	2.59	0.73	1.49	0.77
1776	ENSSSCG00000003264	0.57	0.73	4.48	7.16	2.38	0.94
1777	ENSSSCG00000003265	36.01	14.32	9.88	0.7	2.76	1.42
1778	ENSSSCG00000003266	1.33	2.7	2.82	0.09	1.99	0.68
1779	ENSSSCG00000003267	4.75	0.31	6.68	1.84	3.12	0.32
1780	ENSSSCG00000003268	6.35	1.12	0.55	0.2	0.21	0.31
1781	ENSSSCG00000003269	0.3	1.48	1.33	0.04	0.04	0
1782	ENSSSCG00000003271	0	0.11	0.1	0.12	0.17	0
1783	ENSSSCG00000003272	0	0	0	0	0	0
1784	ENSSSCG00000003275	0	0	0	0	0	0
1785	ENSSSCG00000003277	0	0.13	0	0.05	0.02	0
1786	ENSSSCG00000003278	1.83	0	0	0.45	0.18	0.08
1787	ENSSSCG00000003282	0	0	0	0	0.01	0
1788	ENSSSCG00000003284	0	0.14	0	0.01	0	0.06
1789	ENSSSCG00000003286	10.46	16.92	1.12	4.99	4.91	3.64
1790	ENSSSCG00000003288	7.92	1.64	11.1	3.57	3.74	0.81
1791	ENSSSCG00000003289	0	0	0	0.62	0.05	0
1792	ENSSSCG00000003301	0	0.02	0.02	0.27	0.15	0.07
1793	ENSSSCG00000003302	0	0	0	0	0	0
1794	ENSSSCG00000003303	4062.64	1675.45	951.01	6043.78	11082.5	15622.7
1795	ENSSSCG00000003306	2.08	0	0.36	0	0	0
1796	ENSSSCG00000003307	155.13	139.18	73.76	606.93	420.74	217.14
1797	ENSSSCG00000003311	0	0	0	0	0	0
1798	ENSSSCG00000003314	87.34	43.71	50.63	198.17	166.26	141.42
1799	ENSSSCG00000003315	11.99	1.46	2.45	7.61	3.59	2.11
1800	ENSSSCG00000003317	0	0	0	0	0	0
1801	ENSSSCG00000003318	0	0	0	0	0	0
1802	ENSSSCG00000003322	0.02	0.88	9.81	5.56	4.72	8.86
1803	ENSSSCG00000003324	1.35	0.07	10.21	0.53	1.18	3.14
1804	ENSSSCG00000003325	6.49	3.38	9.39	2.5	4.11	3.57
1805	ENSSSCG00000003326	0	0.21	0	0.05	0	0
1806	ENSSSCG00000003329	0	0.43	0	0.13	0.01	0
1807	ENSSSCG00000003331	0	0	0	0	0	0
1808	ENSSSCG00000003332	0.62	0.83	7.76	0.65	0.64	0.06
1809	ENSSSCG00000003333	0	0	0	0	0	0
1810	ENSSSCG00000003334	14.4	14.9	19.92	44.38	13.25	26.58
1811	ENSSSCG00000003336	0	0	0	0	0	0
1812	ENSSSCG00000003338	0	0	0.11	0.74	0.47	0
1813	ENSSSCG00000003339	0.04	0.32	3.12	0.27	0.51	0.2
1814	ENSSSCG00000003341	0.14	0.58	0	0.32	0.41	0.06
1815	ENSSSCG00000003342	1.37	0	0	0	0.09	0
1816	ENSSSCG00000003343	0	0	0	0.63	1.04	0
1817	ENSSSCG00000003344	0	0	0	0	0.02	0
1818	ENSSSCG00000003346	0	0	0	0	0	0
1819	ENSSSCG00000003348	3.34	7.98	0.42	4.38	11.43	6.31
1820	ENSSSCG00000003350	0.82	0.17	0.06	0.17	0.42	0.79
1821	ENSSSCG00000003351	0	0.49	0	0.12	0	0
1822	ENSSSCG00000003352	33	11.19	39.33	37.4	39.89	35.01
1823	ENSSSCG00000003353	2.18	3.41	0.71	1.3	2.59	1.17
1824	ENSSSCG00000003354	25.92	7.26	23.76	3.32	4.07	2.38
1825	ENSSSCG00000003356	0	0	0	0	0	0
1826	ENSSSCG00000003357	0	0	0	0	0	0
1827	ENSSSCG00000003359	1.34	0	0.79	0.42	0.06	0.27
1828	ENSSSCG00000003360	4.1	0.45	21.59	8.78	8.06	5.19
1829	ENSSSCG00000003362	1.56	0.39	1.07	0.64	0.68	0.73
1830	ENSSSCG00000003366	0	0	0	0	0	0
1831	ENSSSCG00000003367	0	0	0	0	0	0
1832	ENSSSCG00000003368	0.19	0	0.15	0.25	0.99	0.2
1833	ENSSSCG00000003369	3.69	1.87	1.29	5.47	4.07	2.65
1834	ENSSSCG00000003370	0	0	0	0	0	0
1835	ENSSSCG00000003371	0	0	0	0	0	0
1836	ENSSSCG00000003374	0	0.43	0	0	0	0
1837	ENSSSCG00000003376	1.31	0	3.67	0.22	0.4	0.15
1838	ENSSSCG00000003377	4.33	0	0.3	0	0	0
1839	ENSSSCG00000003379	1.43	1.53	1.79	1.84	0.04	1.23
1840	ENSSSCG00000003382	0	0	0	0	0	0
1841	ENSSSCG00000003383	1.58	0	1.3	0.14	0.22	0.12
1842	ENSSSCG00000003384	0.33	0	1.1	3.1	2.96	1.64
1843	ENSSSCG00000003385	50.05	40.64	21.33	22.73	46.12	32.89
1844	ENSSSCG00000003386	0	0	0	0	0	0
1845	ENSSSCG00000003388	0.05	0.34	0.58	0.18	0.17	0.28
1846	ENSSSCG00000003390	0.05	0.15	0.02	0	0	0
1847	ENSSSCG00000003391	0	0	0	0.09	0.17	0
1848	ENSSSCG00000003393	0.71	0.49	0.72	0.29	0.57	0.24
1849	ENSSSCG00000003395	0.01	0	0	0	0.03	0
1850	ENSSSCG00000003396	4.07	1.53	1.35	0.92	1.19	0.2
1851	ENSSSCG00000003398	14.02	4.52	5.16	3.74	3.03	2.44
1852	ENSSSCG00000003399	0	0	0	0	0.12	0.49
1853	ENSSSCG00000003400	37.28	13.55	10.34	64.03	63.55	96.36
1854	ENSSSCG00000003401	25.1	23.76	6.24	19.27	12.79	7.46
1855	ENSSSCG00000003402	2.04	0.36	0.53	27.85	11.69	11.45
1856	ENSSSCG00000003403	33.78	109.94	14.23	30.43	99.65	142.95
1857	ENSSSCG00000003404	0.04	1.91	0.05	6.2	2.31	2.8
1858	ENSSSCG00000003405	0.02	0.02	1.96	2.02	0.47	1.43
1859	ENSSSCG00000003407	0	0.01	0	0	0	0
1860	ENSSSCG00000003410	1.16	0.08	2.82	0	0.03	0
1861	ENSSSCG00000003412	40.73	2.53	19.56	0.23	0.26	0.72
1862	ENSSSCG00000003413	3.03	1.79	0.64	0.91	1.1	0.16
1863	ENSSSCG00000003414	0	0	0	0.04	0	0
1864	ENSSSCG00000003417	0.02	0.54	0.2	0.06	0.09	0.01
1865	ENSSSCG00000003419	18.65	14.09	13.77	24.69	35.9	29.89
1866	ENSSSCG00000003420	12.96	0	6.03	14.2	15.92	7.81
1867	ENSSSCG00000003421	1.1	0.79	0.7	0	0	0.13
1868	ENSSSCG00000003423	0.11	0	0	0	0.06	0.03
1869	ENSSSCG00000003428	0	0.34	0.57	0.04	0.07	0.02
1870	ENSSSCG00000003429	0.09	0.23	0.34	0.16	0.02	0.02
1871	ENSSSCG00000003430	0	0	0	0	0	0.17
1872	ENSSSCG00000003431	0	0	0	0	0	0
1873	ENSSSCG00000003432	0	0.42	0.3	0.01	0.16	0
1874	ENSSSCG00000003433	0.15	0.88	4.46	0.54	0.07	0
1875	ENSSSCG00000003434	2.28	1.78	1.02	0.34	0.79	0.13
1876	ENSSSCG00000003435	6.98	0	11.77	2.23	4.46	1.23
1877	ENSSSCG00000003437	0	0	0	0	0	0
1878	ENSSSCG00000003438	0.54	0.21	0.36	0.33	0.74	0.31
1879	ENSSSCG00000003439	0	0	0.02	0	0.06	0
1880	ENSSSCG00000003440	0	0	0	0	0	0
1881	ENSSSCG00000003441	0	0	0	0	0	0
1882	ENSSSCG00000003442	0	0	0	0	0	0
1883	ENSSSCG00000003444	615.65	8.12	88.19	0	0	0
1884	ENSSSCG00000003448	0	0	0	0	0	0
1885	ENSSSCG00000003449	0	0	0	0	0	0
1886	ENSSSCG00000003451	0.92	0	4.48	0.35	0.15	0
1887	ENSSSCG00000003453	58.88	22.25	96.62	37.38	38.36	26.8
1888	ENSSSCG00000003455	0.3	0	3.13	0.56	1.38	0.9
1889	ENSSSCG00000003458	3.23	1.14	5.96	1.07	1.23	0.73
1890	ENSSSCG00000003459	1.78	2.47	5.9	0.86	4.69	4.93
1891	ENSSSCG00000003460	0	0	0	0	0	0
1892	ENSSSCG00000003461	7.56	0.21	4.76	2.57	2.03	0.81
1893	ENSSSCG00000003463	1.55	0.03	0.58	0.14	0.81	0.23
1894	ENSSSCG00000003464	3.78	1.08	1.01	0.91	0.87	1.07
1895	ENSSSCG00000003465	0.83	0.43	0.87	1.55	2.35	1.59
1896	ENSSSCG00000003466	0	0	0	0	0	0
1897	ENSSSCG00000003468	5.38	1.61	2.93	3.29	2.7	1.41
1898	ENSSSCG00000003470	0	0	0.2	0.08	0.47	0
1899	ENSSSCG00000003471	0	0	0	0.01	0.27	0
1900	ENSSSCG00000003472	0.11	0.07	0.23	0	0.06	0.02
1901	ENSSSCG00000003473	0	0	0	0.37	0	0
1902	ENSSSCG00000003476	0	0	0	0.03	0	0
1903	ENSSSCG00000003477	0.7	11.06	0.48	6.89	13.39	6.93
1904	ENSSSCG00000003478	0.25	0	0.37	0.03	0.21	0.09
1905	ENSSSCG00000003479	10.6	3.36	7.85	41.38	16.56	6.7
1906	ENSSSCG00000003481	0	0	0.11	0	0	0.08
1907	ENSSSCG00000003482	0	0	0	0.24	0.54	0
1908	ENSSSCG00000003483	19	4.23	11.7	8.76	13.7	11.99
1909	ENSSSCG00000003484	208.8	144.56	107.82	57.7	63.31	52.06
1910	ENSSSCG00000003485	6.89	9.03	5.71	12.46	11.12	9.42
1911	ENSSSCG00000003486	0	0	0.02	0.12	0.32	0.16
1912	ENSSSCG00000003488	0.89	0.85	0.39	0.17	0.17	0.16
1913	ENSSSCG00000003489	2.91	0.53	1.23	1.01	0.49	0.28
1914	ENSSSCG00000003491	0.14	0.45	1.1	0.03	0.1	0.73
1915	ENSSSCG00000003492	0.09	0	0	0.02	0.42	0.6
1916	ENSSSCG00000003493	50.78	82.69	14.7	26.03	27.81	26.12
1917	ENSSSCG00000003494	0	0	0	0	0	0
1918	ENSSSCG00000003495	0	0	0	0	0	0
1919	ENSSSCG00000003498	0	0.1	0	0.04	0	0.02
1920	ENSSSCG00000003499	0	0	0	0	0	0
1921	ENSSSCG00000003503	0	0	0	0	0	0
1922	ENSSSCG00000003505	28.69	0.03	17.73	29.7	15.8	10.05
1923	ENSSSCG00000003506	1.74	1.69	2.71	0.9	0.65	0.79
1924	ENSSSCG00000003508	0.3	0	0.02	0.12	0.15	0.21
1925	ENSSSCG00000003509	0	0.03	0.42	0.35	0.26	0.23
1926	ENSSSCG00000003511	38.85	47.84	64.57	32.67	41.1	36.6
1927	ENSSSCG00000003512	7.78	9.3	6.67	4.06	6.31	4.76
1928	ENSSSCG00000003513	0	0	0	0	0.14	0
1929	ENSSSCG00000003514	0	0	0.04	0	0.04	0
1930	ENSSSCG00000003520	41.27	65.24	45.38	135.35	172.21	114.74
1931	ENSSSCG00000003521	0	0	0	0	0	0
1932	ENSSSCG00000003523	0	0	0	0	0	0
1933	ENSSSCG00000003524	0	0.13	0	0	0.54	0.06
1934	ENSSSCG00000003527	0.02	1.1	0.01	1.54	0.71	0.11
1935	ENSSSCG00000003529	0	0	0	0.27	0	0
1936	ENSSSCG00000003530	0	0	0	0.33	0	0.71
1937	ENSSSCG00000003531	58.92	13.13	49.32	39.82	27.89	24.85
1938	ENSSSCG00000003532	72.73	33.13	40.01	62.47	62.14	78.6
1939	ENSSSCG00000003539	0	0	0.18	0.01	0.01	0.04
1940	ENSSSCG00000003541	0	0	0	0	0	0
1941	ENSSSCG00000003543	0.01	0.02	0.03	0.41	0.39	0.24
1942	ENSSSCG00000003546	0.42	0	0.21	0	0	0
1943	ENSSSCG00000003547	0	0	0	0	0	1.48
1944	ENSSSCG00000003549	6.27	3.16	2.03	5.57	3.09	2.74
1945	ENSSSCG00000003551	1.24	0.47	3.55	1.8	2.28	0.86
1946	ENSSSCG00000003552	0.95	0	2.23	6.28	2.85	15.42
1947	ENSSSCG00000003553	12.44	6.64	4.16	29.18	16.4	11.73
1948	ENSSSCG00000003554	0.21	0.61	1.05	0.82	0.81	0
1949	ENSSSCG00000003555	824.84	1001.02	437.69	1864.85	1894.09	2665.06
1950	ENSSSCG00000003557	15.42	10.39	34.62	41.29	45.41	34.31
1951	ENSSSCG00000003558	0	0	0	0.14	0.52	0.36
1952	ENSSSCG00000003559	12.47	14.8	9.04	5.21	7.5	4.55
1953	ENSSSCG00000003561	9.12	4.83	4.81	14.12	6.87	5.06
1954	ENSSSCG00000003564	3.67	1.41	3.47	0.95	0.85	0.42
1955	ENSSSCG00000003565	0.7	0	0.03	0.27	0.17	0.78
1956	ENSSSCG00000003566	69.51	28.45	7.34	5.22	2.09	0.9
1957	ENSSSCG00000003567	2.07	5.65	0	0.24	0.27	0
1958	ENSSSCG00000003569	3.75	0.19	0	0.55	0.63	0.37
1959	ENSSSCG00000003570	2.83	2.29	2.38	0.68	0.78	0.41
1960	ENSSSCG00000003572	0.01	0.09	0.42	1.67	1.07	0
1961	ENSSSCG00000003573	0	0.15	0.04	0	0	0.01
1962	ENSSSCG00000003575	0.66	0	0	0.13	0	0.24
1963	ENSSSCG00000003576	0	0	1.81	0.27	0.07	0.22
1964	ENSSSCG00000003577	24.39	5.16	17.65	7.86	7.93	4.39
1965	ENSSSCG00000003578	0	0	0.2	0.54	0.15	0.08
1966	ENSSSCG00000003579	0	0	0.04	0	0	0
1967	ENSSSCG00000003580	91.51	31.52	58.28	63.76	50.93	41.72
1968	ENSSSCG00000003582	0.19	0.11	0	0.35	0.03	0
1969	ENSSSCG00000003583	42.27	79.13	14.99	123.66	134.12	295.34
1970	ENSSSCG00000003584	1.06	0	0.7	0.01	0.02	0
1971	ENSSSCG00000003585	0	0	0	0	0	0
1972	ENSSSCG00000003586	40.05	24.53	50.18	52.49	53.5	31.96
1973	ENSSSCG00000003589	19.25	1.15	26.46	3.16	18.25	2.56
1974	ENSSSCG00000003590	0.63	1.76	0.62	0.67	0.22	0.21
1975	ENSSSCG00000003591	7.13	2.81	1.68	0.92	1.98	1.64
1976	ENSSSCG00000003592	0	0	0.74	0.04	0.05	0.08
1977	ENSSSCG00000003596	27.2	10.52	33.3	173.37	107.32	148.88
1978	ENSSSCG00000003599	0	0	0	0	0	0
1979	ENSSSCG00000003600	0	0.15	0	0.81	0.3	0
1980	ENSSSCG00000003601	0.66	0	0.2	0	0	0
1981	ENSSSCG00000003603	0	0	0.37	0	0.01	0
1982	ENSSSCG00000003604	0	0	0.02	0.01	0	0
1983	ENSSSCG00000003606	0	0	0	0	0	0
1984	ENSSSCG00000003608	0	0.52	0	0.06	0.08	0
1985	ENSSSCG00000003610	2.31	0	1.68	5.67	7.33	3.03
1986	ENSSSCG00000003612	69.6	26.82	49.64	91.54	82.87	103.86
1987	ENSSSCG00000003613	28.59	10.63	10.31	30.85	15.22	9.15
1988	ENSSSCG00000003616	3.82	0	0.06	0	0.07	0
1989	ENSSSCG00000003617	0.67	2.11	1.2	4.64	2.56	3.16
1990	ENSSSCG00000003619	65.87	9.61	45.81	54.42	40.32	17.49
1991	ENSSSCG00000003620	0	0.54	0.02	0.04	0	0.02
1992	ENSSSCG00000003621	0	0	0.17	0.02	0.14	0.11
1993	ENSSSCG00000003622	0	0	0	0.11	0.11	0.04
1994	ENSSSCG00000003623	0	0	0	0	0.32	0
1995	ENSSSCG00000003627	7.58	2.16	8.99	6.6	6.54	6.21
1996	ENSSSCG00000003628	62.14	18.62	78.17	53.74	48.33	50.18
1997	ENSSSCG00000003630	3.7	15.8	3.57	3.45	4.99	3.3
1998	ENSSSCG00000003632	0	0	0	0	0	0
1999	ENSSSCG00000003633	0	0	0	0	0	0
[truncated: 23,881 more rows]
